# Supplementary material for: Regulatory protein HilD stimulates Salmonella Typhimurium invasiveness by promoting smooth swimming via the methyl-accepting chemotaxis protein McpC
Source: Nat Commun. 2021 Jan 13;12:348. doi: 10.1038/s41467-020-20558-6 (PMC7806825; doi:10.1038/s41467-020-20558-6)
Supplement: Supplementary file 4 — Supplementary Data 1 [file 41467_2020_20558_MOESM4_ESM.xlsx]

## Sheet: qryDeseq
Supplementary Data 1.
locus_tag	old_locus_tag	gene	desc	acc	start	end	strand	baseMean	log2FoldChange	lfcSE	stat	pvalue	padj
SL1344_RS04685	SL1344_0902	dmsA	anaerobic dimethyl sulfoxide reductase subunit A	NC_016810.1	1001888	1004332	+	740.736	-2.90979	0.149311	-19.4882	1.38257e-84	6.50363e-81
SL1344_RS07985	SL1344_1532	sifB	putative virulence effector protein	NC_016810.1	1649034	1649984	+	271.465	3.0945	0.171248	18.0703	5.46227e-73	1.28472e-69
SL1344_RS07500	SL1344_1439		hypothetical protein	NC_016810.1	1544456	1544659	-	305.245	-2.94975	0.186495	-15.8167	2.38537e-56	3.74026e-53
SL1344_RS05520	SL1344_1062	putA	proline dehydrogenase %28proline oxidase%29	NC_016810.1	1163919	1167881	-	5085.02	4.3396	0.282977	15.3355	4.42685e-53	5.20598e-50
SL1344_RS10000	SL1344_1928		putative bacteriophage protein	NC_016810.1	2040503	2041510	+	466.768	2.47248	0.173848	14.2221	6.68241e-46	6.28681e-43
SL1344_RS08655	SL1344_1663		putative outer membrane protein	NC_016810.1	1784746	1785384	-	7251.56	-3.81688	0.271484	-14.0593	6.75182e-45	5.29343e-42
SL1344_RS19560	SL1344_3766	emrD	multidrug resistance protein D	NC_016810.1	4021002	4022186	+	439.877	2.07786	0.150971	13.7633	4.23679e-43	2.84712e-40
SL1344_RS07005	SL1344_1344		putative pathogenicity island protein	NC_016810.1	1447896	1448444	+	442.81	2.14149	0.165487	12.9406	2.65646e-38	1.562e-35
SL1344_RS17485	SL1344_3358	fis	Fis DNA-binding protein	NC_016810.1	3577682	3577978	+	629.744	1.97285	0.155602	12.6788	7.75393e-37	4.05272e-34
SL1344_RS12545	SL1344_2406	cysU	sulfate transport system permease CysT	NC_016810.1	2552308	2553141	-	592.201	2.98472	0.244958	12.1846	3.75448e-34	1.76611e-31
SL1344_RS17740	SL1344_3403	rpsS	30S ribosomal protein S19	NC_016810.1	3614990	3615268	-	4434.93	1.56858	0.131126	11.9624	5.59075e-33	2.39081e-30
SL1344_RS15250	SL1344_2927	cysJ	sulfite reductase %28NADPH%29 flavoprotein subunit beta	NC_016810.1	3112723	3114522	-	1830.65	2.59425	0.218531	11.8713	1.66886e-32	6.54192e-30
SL1344_RS17760	SL1344_3407	rplC	50S ribosomal protein L3	NC_016810.1	3617039	3617668	-	12419.9	1.60945	0.13566	11.8639	1.82365e-32	6.5988e-30
SL1344_RS13590	SL1344_2610		hypothetical protein	NC_016810.1	2786319	2786702	-	3773.83	-3.85461	0.326773	-11.796	4.09364e-32	1.37546e-29
SL1344_RS17755	SL1344_3406	rplD	50S ribosomal protein L4	NC_016810.1	3616423	3617028	-	7221.99	1.62373	0.1405	11.5568	6.81907e-31	2.13846e-28
SL1344_RS19775	SL1344_3808		hypothetical protein	NC_016810.1	4067479	4067736	+	184.536	1.81192	0.158068	11.4629	2.02646e-30	5.9578e-28
SL1344_RS12540	SL1344_2405	cysW	sulfate transport system permease CysW	NC_016810.1	2551433	2552308	-	647.15	2.66842	0.233922	11.4073	3.84487e-30	1.0639e-27
SL1344_RS06040	SL1344_1161	sifA	putative virulence determinant	NC_016810.1	1265986	1266996	-	613.223	1.91736	0.168445	11.3828	5.09647e-30	1.33188e-27
SL1344_RS17765	SL1344_3408	rpsJ	30S ribosomal protein S10	NC_016810.1	3617701	3618012	-	5463.06	1.59213	0.140623	11.322	1.02143e-29	2.52886e-27
SL1344_RS17745	SL1344_3404	rplB	50S ribosomal protein L2	NC_016810.1	3615285	3616106	-	12885.3	1.58953	0.140487	11.3144	1.11304e-29	2.61788e-27
SL1344_RS12550	SL1344_2407	cysP	thiosulfate-binding protein	NC_016810.1	2553141	2554157	-	1549.5	2.65704	0.23685	11.2182	3.31879e-29	7.43409e-27
SL1344_RS10640	SL1344_2045	yeeF	putative amino acid transporter protein	NC_016810.1	2143542	2144900	-	900.416	2.11385	0.189868	11.1332	8.64361e-29	1.84816e-26
SL1344_RS17480	SL1344_3357		hypothetical protein	NC_016810.1	3576691	3577656	+	1231.15	1.78458	0.160503	11.1186	1.01825e-28	2.08253e-26
SL1344_RS19665	SL1344_3786	yhjA	cytochrome c peroxidase	NC_016810.1	4039909	4041309	-	544.879	-2.39674	0.216355	-11.0778	1.60736e-28	3.15043e-26
SL1344_RS17720	SL1344_3399	rpmC	50S ribosomal protein L29	NC_016810.1	3613310	3613501	-	1941.95	1.32865	0.123142	10.7896	3.8563e-27	7.25601e-25
SL1344_RS21300	SL1344_4088	rplK	50S ribosomal protein L11	NC_016810.1	4384436	4384864	+	4157.39	1.59379	0.14827	10.7492	5.97529e-27	1.08107e-24
SL1344_RS24515	SL1344_P2_0063	traR	conjugal transfer protein	NC_017718.1	53458	53862	-	92.0102	-2.57163	0.240959	-10.6725	1.36945e-26	2.38589e-24
SL1344_RS07020	SL1344_1347	ssaM	putative pathogenicity island protein	NC_016810.1	1450155	1450523	+	313.065	1.95418	0.185304	10.5458	5.3126e-26	8.92517e-24
SL1344_RS17280	SL1344_3317	rplM	50S ribosomal protein L13	NC_016810.1	3534231	3534659	-	6516.05	1.5766	0.149907	10.5172	7.19438e-26	1.16698e-23
SL1344_RS13790	SL1344_2647	trmD	tRNA %28guanine-N1%29 methyltransferase	NC_016810.1	2826449	2827216	-	6341.52	1.45854	0.138788	10.5091	7.84019e-26	1.22934e-23
SL1344_RS24550	SL1344_P2_0071	sogL	DNA primase	NC_017718.1	58484	62251	-	500.556	-1.60278	0.153282	-10.4564	1.36951e-25	2.07813e-23
SL1344_RS17735	SL1344_3402	rplV	50s ribosomal protein l22	NC_016810.1	3614643	3614975	-	6204.92	1.57866	0.151184	10.442	1.59397e-25	2.34314e-23
SL1344_RS07000	SL1344_1343	ssaJ	putative pathogenicity island lipoprotein	NC_016810.1	1447129	1447878	+	775.685	2.38993	0.229766	10.4016	2.43788e-25	3.47509e-23
SL1344_RS06560	SL1344_1255		putative sodium:dicarboxylate symporter	NC_016810.1	1356928	1358319	-	3138.6	2.45586	0.236242	10.3955	2.59826e-25	3.59476e-23
SL1344_RS17725	SL1344_3400	rplP	50S ribosomal protein L16	NC_016810.1	3613501	3613911	-	5864.39	1.39277	0.135565	10.2738	9.24634e-25	1.24271e-22
SL1344_RS17730	SL1344_3401	rpsC	30S ribosomal protein S3	NC_016810.1	3613924	3614625	-	10571.6	1.48139	0.144504	10.2515	1.1648e-24	1.52201e-22
SL1344_RS17795	SL1344_3414	rpsG	30S ribosomal protein S7	NC_016810.1	3623251	3623721	-	8232.88	1.17772	0.115377	10.2076	1.83299e-24	2.33038e-22
SL1344_RS09550	SL1344_1844	argS	arginyl-tRNA synthetase	NC_016810.1	1960164	1961897	+	2963.97	1.25764	0.123713	10.1658	2.81882e-24	3.48941e-22
SL1344_RS16065	SL1344_3081	ansB	L-asparaginase	NC_016810.1	3286184	3287230	-	2182.15	-2.14513	0.211133	-10.1601	2.98878e-24	3.60493e-22
SL1344_RS07010	SL1344_1345		putative pathogenicity island protein	NC_016810.1	1448441	1449115	+	391.532	2.21758	0.219583	10.0991	5.57733e-24	6.55894e-22
SL1344_RS21305	SL1344_4089	rplA	50S ribosomal protein L1	NC_016810.1	4384868	4385572	+	9378.89	1.62347	0.161317	10.0639	7.98005e-24	9.15564e-22
SL1344_RS17750	SL1344_3405	rplW	50S ribosomal protein L23	NC_016810.1	3616124	3616426	-	5207.61	1.59657	0.159198	10.0288	1.13855e-23	1.27517e-21
SL1344_RS22545	SL1344_4325	priB	primosomal replication protein N	NC_016810.1	4651496	4651810	+	2734.77	1.61909	0.163317	9.91375	3.62753e-23	3.96834e-21
SL1344_RS06925	SL1344_1328	spiA	putative outer membrane secretory protein	NC_016810.1	1437254	1438747	+	525.293	1.69199	0.172745	9.79472	1.18624e-22	1.2682e-20
SL1344_RS18435	SL1344_3542		methyl-accepting chemotaxis citrate transducer	NC_016810.1	3766164	3767807	+	14527.5	-1.36713	0.139763	-9.78179	1.34804e-22	1.40916e-20
SL1344_RS07025	SL1344_1348	ssaV	putative type III secretion protein	NC_016810.1	1450508	1452553	+	683.999	1.52666	0.156515	9.75404	1.77276e-22	1.81284e-20
SL1344_RS24635	SL1344_P2_0093	pilN	lipoprotein	NC_017718.1	78539	80221	-	257.25	-1.48909	0.152859	-9.74158	2.00412e-22	2.00583e-20
SL1344_RS17275	SL1344_3316	rpsI	30S ribosomal protein S9	NC_016810.1	3533823	3534215	-	5096.23	1.60205	0.165299	9.6918	3.26721e-22	3.20186e-20
SL1344_RS13795	SL1344_2648	rimM	16S rRNA processing protein RimM	NC_016810.1	2827261	2827809	-	5919.76	1.28784	0.132946	9.68688	3.42828e-22	3.25057e-20
SL1344_RS24535	SL1344_P2_0067	traN	conjugal transfer protein	NC_017718.1	56436	57419	-	127.205	-2.14403	0.221352	-9.68609	3.45511e-22	3.25057e-20
SL1344_RS15180	SL1344_2913	cysN	sulfate adenylyltransferase	NC_016810.1	3095503	3096942	-	1881.4	2.40881	0.248898	9.67789	3.74344e-22	3.45277e-20
SL1344_RS17680	SL1344_3391	rl18	50S ribosomal protein L18	NC_016810.1	3609987	3610340	-	4100.17	1.39416	0.144116	9.67384	3.89479e-22	3.52329e-20
SL1344_RS12535	SL1344_2404	cysA	sulfate transport ATP-binding protein CysA	NC_016810.1	2550346	2551443	-	1309.65	2.32103	0.240073	9.66802	4.1227e-22	3.65909e-20
SL1344_RS03540	SL1344_0683	speF	ornithine decarboxylase%2C inducible	NC_016810.1	762790	764988	-	471.725	1.70533	0.176464	9.6639	4.2921e-22	3.73889e-20
SL1344_RS15185	SL1344_2914	cysD	ATP sulfurylase	NC_016810.1	3096952	3097860	-	1570.07	2.7575	0.292256	9.43522	3.90167e-21	3.28877e-19
SL1344_RS17175	SL1344_3297		hypothetical protein	NC_016810.1	3509597	3510229	+	450.045	-2.01909	0.214003	-9.43486	3.9152e-21	3.28877e-19
SL1344_RS22540	SL1344_4324	rpsF	30s ribosomal protein S6	NC_016810.1	4651094	4651489	+	4801.22	1.53603	0.163247	9.40921	4.99886e-21	4.12537e-19
SL1344_RS17665	SL1344_3388	rplO	50S ribosomal protein L15	NC_016810.1	3608848	3609282	-	7434.98	1.28943	0.137257	9.39431	5.75956e-21	4.6712e-19
SL1344_RS05695	SL1344_1093		hypothetical protein	NC_016810.1	1199897	1200949	+	291.538	1.26819	0.135616	9.35133	8.65497e-21	6.9005e-19
SL1344_RS23160	SL1344_4445		hypothetical protein	NC_016810.1	4788319	4788990	-	203.993	-3.62049	0.387648	-9.33963	9.66677e-21	7.57875e-19
SL1344_RS04690	SL1344_0903	dmsB	anaerobic dimethyl sulfoxide reductase subunit B	NC_016810.1	1004343	1004960	+	94.1456	-2.80691	0.301356	-9.31425	1.22819e-20	9.47114e-19
SL1344_RS21315	SL1344_4091	rplL	50S ribosomal protein L7%2FL12	NC_016810.1	4386556	4386921	+	10780.3	1.26476	0.135996	9.29996	1.40494e-20	1.06594e-18
SL1344_RS21310	SL1344_4090	rplJ	50S ribosomal protein L10	NC_016810.1	4385992	4386489	+	14255.8	1.3184	0.142038	9.28199	1.66346e-20	1.24205e-18
SL1344_RS17645	SL1344_3384	rpsK	30S ribosomal protein S11	NC_016810.1	3606452	3606841	-	9781.85	1.10503	0.119301	9.26255	1.99616e-20	1.46718e-18
SL1344_RS15175	SL1344_2912	cysC	Adenylylsulfate kinase	NC_016810.1	3094911	3095516	-	348.922	2.31017	0.249994	9.24093	2.44372e-20	1.7685e-18
SL1344_RS08495	SL1344_1632		hypothetical protein	NC_016810.1	1749977	1751110	+	306.256	2.14041	0.232263	9.21548	3.09899e-20	2.20874e-18
SL1344_RS22550	SL1344_4326	rpsR	30S ribosomal protein S18	NC_016810.1	4651815	4652042	+	2414.75	1.58149	0.172366	9.17518	4.50834e-20	3.16526e-18
SL1344_RS17660	SL1344_3387	secY	preprotein translocase subunit	NC_016810.1	3607509	3608840	-	19934.8	1.32431	0.144801	9.14568	5.92539e-20	4.09897e-18
SL1344_RS23290	SL1344_4470		putative sugar isomerase	NC_016810.1	4818059	4819120	+	418.192	-2.6083	0.287501	-9.07229	1.16546e-19	7.94539e-18
SL1344_RS17790	SL1344_3413	fusA	elongation factor G	NC_016810.1	3621040	3623154	-	35027	1.183	0.130486	9.06607	1.23387e-19	8.29161e-18
SL1344_RS05355	SL1344_1029	pipC	cell invasion protein	NC_016810.1	1134195	1134536	-	33474.6	1.20277	0.132845	9.05394	1.379e-19	9.02769e-18
SL1344_RS17715	SL1344_3398	rpsQ	30S ribosomal protein S17	NC_016810.1	3613056	3613310	-	4313.23	1.27313	0.14062	9.05372	1.38179e-19	9.02769e-18
SL1344_RS13785	SL1344_2646	rpl19	CDS	NC_016810.1	2826061	2826408	-	3756.64	1.43182	0.158325	9.04353	1.51693e-19	9.77483e-18
SL1344_RS03535	SL1344_0682	potE	putrescine-ornithine antiporter	NC_016810.1	761474	762793	-	304.295	1.58945	0.175915	9.03532	1.63531e-19	1.03953e-17
SL1344_RS23275	SL1344_4467		PTS transport system%2C IIB component	NC_016810.1	4815954	4816415	+	159.903	-2.92235	0.323932	-9.0215	1.85535e-19	1.16368e-17
SL1344_RS19770	SL1344_3807	rnpA	RNase P%2C protein component	NC_016810.1	4067156	4067515	+	746.228	1.4431	0.160441	8.99459	2.37105e-19	1.46755e-17
SL1344_RS15240	SL1344_2925	cysH	phosphoadenosine phosphosulfate reductase	NC_016810.1	3110201	3110935	-	928.492	2.01356	0.22436	8.9747	2.84113e-19	1.73567e-17
SL1344_RS01675	SL1344_0322		hypothetical protein	NC_016810.1	370241	370540	+	1942.79	-1.09416	0.122148	-8.95765	3.3167e-19	2.00022e-17
SL1344_RS19255	SL1344_3704		hypothetical protein	NC_016810.1	3951856	3952473	+	151.687	1.98394	0.22175	8.94675	3.66111e-19	2.17998e-17
SL1344_RS22210	SL1344_4263	aspA	aspartate ammonia-lyase	NC_016810.1	4591526	4592962	-	21169.5	-1.18868	0.133423	-8.90911	5.14431e-19	3.02486e-17
SL1344_RS09755	SL1344_1879	sdiA	cell-division regulatory protein	NC_016810.1	1997226	1997948	-	1713.48	-1.28845	0.144947	-8.88911	6.16013e-19	3.57744e-17
SL1344_RS17640	SL1344_3383	rpsD	30S ribosomal protein S4	NC_016810.1	3605798	3606418	-	13183.6	1.16417	0.131026	8.88507	6.3883e-19	3.6647e-17
SL1344_RS17065	SL1344_3275	rpmA	50S ribosomal protein L27	NC_016810.1	3493918	3494175	-	3248.03	1.03104	0.116138	8.87773	6.82412e-19	3.86755e-17
SL1344_RS17675	SL1344_3390	rpsE	30S ribosomal protein S5	NC_016810.1	3609469	3609972	-	7582.11	1.2445	0.140724	8.84358	9.27031e-19	5.19138e-17
SL1344_RS17690	SL1344_3393	rpsH	30S ribosomal protein S8	NC_016810.1	3610896	3611288	-	6079.67	1.31838	0.149247	8.8335	1.01447e-18	5.61422e-17
SL1344_RS15245	SL1344_2926	cysI	sulfite reductase %28NADPH%29 hemoprotein alpha subunit	NC_016810.1	3111011	3112723	-	2007.27	2.29056	0.26091	8.77912	1.64761e-18	9.01204e-17
SL1344_RS17705	SL1344_3396	rplX	50S ribosomal protein L24	NC_016810.1	3612196	3612510	-	5734.43	1.12881	0.12895	8.75389	2.06121e-18	1.11448e-16
SL1344_RS00840	SL1344_0166	speD	S-adenosylmethionine decarboxylase%2C proenzyme	NC_016810.1	194197	194991	-	542.307	1.91738	0.2191	8.75118	2.11133e-18	1.1286e-16
SL1344_RS10625	SL1344_2041	phsA	thiosulfate reductase	NC_016810.1	2136390	2138666	-	1527.37	-2.44913	0.280503	-8.7312	2.51987e-18	1.32138e-16
SL1344_RS18550	SL1344_3565		putative carbohydrate kinase	NC_016810.1	3793792	3794637	-	857.987	1.40548	0.160979	8.73083	2.52814e-18	1.32138e-16
SL1344_RS06990	SL1344_1341	ssaH	Type three secretion system apparatus	NC_016810.1	1446582	1446872	+	348.841	2.16453	0.248592	8.70715	3.11597e-18	1.59321e-16
SL1344_RS17650	SL1344_3385	rpsM	30S ribosomal protein S13	NC_016810.1	3606858	3607214	-	10108.5	1.04217	0.11969	8.70723	3.11386e-18	1.59321e-16
SL1344_RS17630	SL1344_3381	rplQ	50S ribosomal protein L17	NC_016810.1	3604359	3604742	-	7286.73	1.24921	0.143815	8.68621	3.74746e-18	1.89549e-16
SL1344_RS23285	SL1344_4469		PTS transport system%2C IID component	NC_016810.1	4817198	4818046	+	377.309	-2.80431	0.323831	-8.65979	4.72615e-18	2.36509e-16
SL1344_RS17685	SL1344_3392	rplF	50S ribosomal protein L6	NC_016810.1	3610350	3610883	-	9395.48	1.30606	0.152291	8.5761	9.81424e-18	4.8596e-16
SL1344_RS10975	SL1344_2112		putative protease	NC_016810.1	2227400	2228761	+	317.9	1.46143	0.17067	8.56292	1.10049e-17	5.34049e-16
SL1344_RS24540	SL1344_P2_0068	traM	conjugal transfer protein	NC_017718.1	57430	58122	-	119.127	-1.82674	0.213333	-8.56284	1.10125e-17	5.34049e-16
SL1344_RS17800	SL1344_3415	rpsL	CDS	NC_016810.1	3623817	3624191	-	5884.26	1.08193	0.126446	8.55643	1.16412e-17	5.58779e-16
SL1344_RS24485	SL1344_P2_0056	traY	conjugal transfer protein	NC_017718.1	44633	46795	-	208.361	-1.41042	0.165659	-8.51399	1.68047e-17	7.98477e-16
SL1344_RS11060	SL1344_2129	stcA	putative fimbrial subunit protein	NC_016810.1	2244813	2245343	-	44.3272	-3.37036	0.396421	-8.50198	1.86381e-17	8.68056e-16
SL1344_RS17635	SL1344_3382	pez	DNA-directed RNA polymerase subunit alpha	NC_016810.1	3604783	3605772	-	29306.5	1.17126	0.137757	8.5024	1.85716e-17	8.68056e-16
SL1344_RS16385	SL1344_3142		hypothetical protein	NC_016810.1	3349642	3351813	-	412.655	1.19106	0.140198	8.49553	1.97038e-17	9.08695e-16
SL1344_RS06035	SL1344_1160	potC	spermidine%2Fputrescine transport system permease protein PotC	NC_016810.1	1264891	1265670	-	375.658	1.29428	0.15246	8.48933	2.07833e-17	9.49171e-16
SL1344_RS13800	SL1344_2649	rps16	30S ribosomal protein S16	NC_016810.1	2827828	2828076	-	2028.91	1.09149	0.128932	8.46563	2.54768e-17	1.15234e-15
SL1344_RS19765	SL1344_3806	rpmH	50s ribosomal protein l34	NC_016810.1	4066999	4067139	+	1205.51	1.34183	0.158598	8.46057	2.66068e-17	1.19198e-15
SL1344_RS24630	SL1344_P2_0092	pilO	pilus protein	NC_017718.1	77251	78546	-	206.959	-1.29717	0.154693	-8.38546	5.05291e-17	2.24235e-15
SL1344_RS00845	SL1344_0167	speE	spermidine synthase	NC_016810.1	195012	195872	-	687.246	1.52968	0.182561	8.37899	5.33837e-17	2.34689e-15
SL1344_RS06995	SL1344_1342	ssaI	putative pathogenicity island protein	NC_016810.1	1446884	1447132	+	437.118	2.1896	0.261475	8.37405	5.56715e-17	2.4248e-15
SL1344_RS11745	SL1344_2256		hypothetical protein	NC_016810.1	2392442	2393464	+	736.019	1.55116	0.185351	8.36877	5.82249e-17	2.51275e-15
SL1344_RS17695	SL1344_3394	rpsN	30S ribosomal protein S14	NC_016810.1	3611322	3611627	-	6257.13	1.16665	0.140509	8.30301	1.01506e-16	4.34078e-15
SL1344_RS17670	SL1344_3389	rpmD	50S ribosomal protein L30	NC_016810.1	3609286	3609465	-	1892.65	1.29141	0.15573	8.29261	1.10792e-16	4.6952e-15
SL1344_RS10615	SL1344_2039	phsC	thiosulfate reductase cytochrome b subunit	NC_016810.1	2135036	2135800	-	676.544	-2.29868	0.277488	-8.28388	1.19224e-16	5.00741e-15
SL1344_RS18545	SL1344_3564	dcuB	anaerobic C4 dicarboxylate membrane transport protein	NC_016810.1	3792419	3793738	-	810.288	1.29486	0.156372	8.28066	1.22499e-16	5.09941e-15
SL1344_RS23425	SL1344_4493		hypothetical protein	NC_016810.1	4840204	4841751	-	142.713	-2.49806	0.30182	-8.27666	1.26675e-16	5.22699e-15
SL1344_RS17710	SL1344_3397	rplN	50S ribosomal protein L14	NC_016810.1	3612521	3612892	-	6843.46	1.06506	0.128999	8.25635	1.50195e-16	6.14365e-15
SL1344_RS22555	SL1344_4327	rplI	50s ribosomal subunit protein L9	NC_016810.1	4652084	4652533	+	4193.6	1.45638	0.178213	8.17215	3.02952e-16	1.22852e-14
SL1344_RS24525	SL1344_P2_0065	traP	conjugal transfer protein	NC_017718.1	54440	55144	-	142.585	-1.5579	0.190933	-8.1594	3.36702e-16	1.35372e-14
SL1344_RS06625	SL1344_1267	thrS	Threonyl-tRNA synthetase	NC_016810.1	1369055	1370983	+	12874.1	-0.699193	0.0858418	-8.14513	3.7887e-16	1.51034e-14
SL1344_RS03745	SL1344_0722	cydA	cytochrome d ubiquinol oxidase subunit I	NC_016810.1	808940	810508	+	15939.8	-1.58675	0.195592	-8.11254	4.95722e-16	1.95956e-14
SL1344_RS13925	SL1344_2674	sopE	invasion-associated secreted protein	NC_016810.1	2863004	2863726	+	65323.9	1.12445	0.138845	8.0986	5.55956e-16	2.17935e-14
SL1344_RS24645	SL1344_P2_0095	pilL	lipoprotein	NC_017718.1	80672	81739	-	111.134	-2.03339	0.253026	-8.03629	9.25957e-16	3.59975e-14
SL1344_RS01100	SL1344_0218	tsf	elongation factor Ts	NC_016810.1	255276	256127	+	8626.31	1.12481	0.140235	8.02089	1.04985e-15	4.04794e-14
SL1344_RS14930	SL1344_2863	sipC	pathogenicity island 1 effector protein	NC_016810.1	3050433	3051662	-	332214	1.14022	0.142306	8.01246	1.12437e-15	4.30003e-14
SL1344_RS14935	SL1344_2864	sipB	pathogenicity island 1 effector protein	NC_016810.1	3051690	3053471	-	303754	1.1772	0.148906	7.90561	2.66631e-15	1.01148e-13
SL1344_RS22065	SL1344_4234	melR	melibiose operon regulatory protein	NC_016810.1	4562489	4563421	-	571.4	-0.941884	0.119767	-7.86433	3.71092e-15	1.39649e-13
SL1344_RS05525	SL1344_1063	putP	sodium%2Fproline symporter %28proline permease%29	NC_016810.1	1168303	1169811	+	1300.97	2.6194	0.334323	7.83494	4.69051e-15	1.75112e-13
SL1344_RS13050	SL1344_2508	suhB	extragenic suppressor protein SuhB	NC_016810.1	2682152	2682955	+	668.26	1.12059	0.143064	7.83281	4.77082e-15	1.76708e-13
SL1344_RS07015	SL1344_1346	ssaL	putative secretion system protein	NC_016810.1	1449105	1450097	+	1165.4	1.78307	0.227959	7.82189	5.20341e-15	1.91225e-13
SL1344_RS17700	SL1344_3395	rplE	50S ribosomal protein L5	NC_016810.1	3611642	3612181	-	10101	1.17066	0.149841	7.81268	5.59844e-15	2.04148e-13
SL1344_RS08500	SL1344_1633	rnb	exoribonuclease II	NC_016810.1	1751199	1753133	+	1694.41	0.968614	0.124092	7.80561	5.92155e-15	2.14269e-13
SL1344_RS07445	SL1344_1428	dmsA2	putative dimethyl sulfoxide reductase subunit	NC_016810.1	1531272	1533707	-	117.738	-1.7271	0.221503	-7.79719	6.33007e-15	2.27303e-13
SL1344_RS04695	SL1344_0904	dmsC	anaerobic dimethyl sulfoxide reductase chain C	NC_016810.1	1004962	1005825	+	104.249	-2.01092	0.258562	-7.77733	7.4071e-15	2.63962e-13
SL1344_RS06985	SL1344_1340	ssaG	putative pathogenicity island protein	NC_016810.1	1446389	1446604	+	145.318	2.20042	0.283172	7.77061	7.81066e-15	2.76251e-13
SL1344_RS00335	SL1344_0067	carA	carbamoyl-phosphate synthase small subunit	NC_016810.1	75883	77031	+	529.01	-1.17669	0.151563	-7.76371	8.24794e-15	2.8954e-13
SL1344_RS17070	SL1344_3276	rplU	50S ribosomal protein L21	NC_016810.1	3494195	3494506	-	3398	1.04371	0.134665	7.75046	9.15613e-15	3.1904e-13
SL1344_RS02070	SL1344_0399	queA	S-adenosylmethionine--tRNA ribosyltransferase-isomerase	NC_016810.1	459046	460110	+	163.513	1.59774	0.208953	7.64638	2.06723e-14	7.15019e-13
SL1344_RS17785	SL1344_3412	tuf	elongation factor Tu	NC_016810.1	3619784	3620968	-	16804.8	0.848239	0.111096	7.63518	2.25506e-14	7.74293e-13
SL1344_RS23280	SL1344_4468		PTS transport system%2C IIC component	NC_016810.1	4816441	4817220	+	275.258	-2.71608	0.357365	-7.6003	2.95447e-14	1.00709e-12
SL1344_RS21040	SL1344_4044	priA	primosomal protein replication factor	NC_016810.1	4324799	4326997	-	1690.6	1.08938	0.143464	7.59337	3.11683e-14	1.05479e-12
SL1344_RS17655	SL1344_3386	rpmJ	50S ribosomal protein L36	NC_016810.1	3607361	3607477	-	3511.11	1.11643	0.147147	7.58715	3.2702e-14	1.09879e-12
SL1344_RS18555	SL1344_3566		putative phosphosugar-binding protein	NC_016810.1	3794701	3795675	-	2064.12	1.43033	0.188552	7.58585	3.30325e-14	1.10202e-12
SL1344_RS04310	SL1344_0828	rimO	hypothetical protein	NC_016810.1	922790	924115	-	542.355	0.911312	0.120182	7.58279	3.38211e-14	1.12038e-12
SL1344_RS22205	SL1344_4262	dcuA	anaerobic C4-dicarboxylate transporter	NC_016810.1	4590110	4591411	-	2432.87	-1.09845	0.144979	-7.57664	3.54612e-14	1.1665e-12
SL1344_RS24605	SL1344_P2_0087	pilT	pilus protein	NC_017718.1	72936	73496	-	132.46	-1.7482	0.230846	-7.57301	3.64667e-14	1.19125e-12
SL1344_RS07240	SL1344_1389	rnfC	electron transport complex protein RnfC	NC_016810.1	1488422	1490629	-	630.563	1.13907	0.151853	7.50111	6.32817e-14	2.05295e-12
SL1344_RS04770	SL1344_0918	rpsA	30S ribosomal protein S1	NC_016810.1	1022358	1024031	+	26735.2	1.06151	0.141887	7.48138	7.35449e-14	2.36955e-12
SL1344_RS05360	SL1344_1030	sopB	cell invasion protein	NC_016810.1	1134553	1136238	-	99801.3	1.25854	0.169332	7.43239	1.06651e-13	3.41283e-12
SL1344_RS23295	SL1344_4471		putative sugar isomerase	NC_016810.1	4819138	4820148	+	182.89	-2.47102	0.332561	-7.43028	1.08371e-13	3.44443e-12
SL1344_RS22050	SL1344_4232	adiY	putative AraC family regulatory protein	NC_016810.1	4558930	4559691	-	2337.51	2.3244	0.313086	7.42415	1.13505e-13	3.58342e-12
SL1344_RS07030	SL1344_1349	ssaN	type III secretion ATP synthase	NC_016810.1	1452543	1453844	+	951.398	1.35309	0.1826	7.41012	1.26189e-13	3.95728e-12
SL1344_RS06945	SL1344_1332	sseB	putative pathogenicity island effector protein	NC_016810.1	1440786	1441376	+	780.994	1.54977	0.209576	7.3948	1.41617e-13	4.41171e-12
SL1344_RS12555	SL1344_2408	ucpA	putative oxidoreductase	NC_016810.1	2554315	2555106	-	3088.43	-0.895596	0.12153	-7.36936	1.7145e-13	5.28414e-12
SL1344_RS16815	SL1344_3228		PTS system fructose-specific EIIbc component	NC_016810.1	3445116	3446543	+	84.9073	-2.14451	0.291017	-7.36903	1.71869e-13	5.28414e-12
SL1344_RS08475	SL1344_1628		hypothetical protein	NC_016810.1	1747010	1748383	-	203.504	1.38662	0.18823	7.36664	1.74976e-13	5.34471e-12
SL1344_RS06930	SL1344_1329	ssaD	putative pathogenicity island protein	NC_016810.1	1438728	1439939	+	260.023	1.19553	0.162378	7.36259	1.80374e-13	5.47406e-12
SL1344_RS24560	SL1344_P2_0074	traJ	conjugal transfer protein%2C ATP-binding	NC_017718.1	63194	64342	-	124.217	-1.5002	0.203875	-7.35842	1.86106e-13	5.6118e-12
SL1344_RS20565				NC_016810.1	4231562	4231786	+	65978.4	-1.25855	0.171091	-7.356	1.89504e-13	5.67787e-12
SL1344_RS10620	SL1344_2040	phsB	thiosulfate reductase electron transport protein PhsB	NC_016810.1	2135797	2136375	-	423.146	-2.16269	0.294964	-7.33204	2.26679e-13	6.74873e-12
SL1344_RS22045	SL1344_4231		putative amino acid permease	NC_016810.1	4557453	4558790	-	553.173	1.99121	0.271652	7.32999	2.30162e-13	6.80932e-12
SL1344_RS23395	SL1344_4488	prfC	peptide chain release factor 3	NC_016810.1	4834471	4836060	+	994.326	0.837275	0.115015	7.27972	3.34505e-13	9.83443e-12
SL1344_RS24505	SL1344_P2_0061	traT	conjugal transfer protein	NC_017718.1	52422	53222	-	78.3909	-1.76165	0.242497	-7.2646	3.74145e-13	1.09315e-11
SL1344_RS07845	SL1344_1505	smvA	methyl viologen resistance protein SmvA	NC_016810.1	1613663	1615150	-	320.469	0.945081	0.130166	7.26058	3.85444e-13	1.11922e-11
SL1344_RS16630	SL1344_3190	aer	aerotaxis receptor protein	NC_016810.1	3403460	3404980	-	8942.4	-1.10709	0.152652	-7.25235	4.09591e-13	1.18203e-11
SL1344_RS00345	SL1344_0069	caiF	transcriptional activator CaiF	NC_016810.1	80551	80946	+	213.801	-1.38648	0.191786	-7.22933	4.85383e-13	1.39222e-11
SL1344_RS23270	SL1344_4466		PTS transport system%2C IIA component	NC_016810.1	4815517	4815939	+	103.09	-2.80148	0.387979	-7.22071	5.17159e-13	1.47437e-11
SL1344_RS24610	SL1344_P2_0088	pilS	typeIV prepilin	NC_017718.1	73506	74120	-	275.402	-1.50442	0.208525	-7.2146	5.40939e-13	1.53288e-11
SL1344_RS12475	SL1344_2393	cysK	cysteine synthase A	NC_016810.1	2540947	2541918	+	12103.6	1.47579	0.204812	7.20555	5.78083e-13	1.62833e-11
SL1344_RS22075	SL1344_4236	melB	melibiose carrier protein	NC_016810.1	4565129	4566559	+	838.006	-2.68211	0.37348	-7.18141	6.89974e-13	1.93193e-11
SL1344_RS23155	SL1344_4444		hypothetical protein	NC_016810.1	4787861	4788322	-	165.398	-2.74321	0.382502	-7.17175	7.40452e-13	2.061e-11
SL1344_RS19505	SL1344_3755	uhpB	two-component system sensor histidine kinase	NC_016810.1	4010364	4011866	-	108.285	1.40178	0.196094	7.14851	8.77237e-13	2.42737e-11
SL1344_RS22070	SL1344_4235	melA	alpha-galactosidase	NC_016810.1	4563693	4565045	+	1887.85	-2.77709	0.389011	-7.13885	9.41159e-13	2.58901e-11
SL1344_RS07050	SL1344_1353	ssaR	putative type III secretion protein	NC_016810.1	1455596	1456243	+	332.497	1.7232	0.241922	7.12295	1.05638e-12	2.88907e-11
SL1344_RS16425	SL1344_3150		hypothetical protein	NC_016810.1	3360958	3361350	-	1922.56	-0.752777	0.105758	-7.11793	1.09558e-12	2.97898e-11
SL1344_RS15255	SL1344_2928		6-pyruvoyl tetrahydrobiopterin synthase	NC_016810.1	3114946	3115308	+	77.8806	1.5246	0.214746	7.09957	1.25147e-12	3.38329e-11
SL1344_RS15635	SL1344_3000		amino acid transport protein	NC_016810.1	3203985	3205214	+	143.56	1.41675	0.199694	7.09463	1.29698e-12	3.4863e-11
SL1344_RS07060	SL1344_1355	ssaT	putative type III secretion protein	NC_016810.1	1456507	1457286	+	100.295	1.71861	0.242653	7.08257	1.41505e-12	3.78206e-11
SL1344_RS09640	SL1344_1861		hypothetical protein	NC_016810.1	1980421	1980849	+	451.383	-0.987511	0.139585	-7.07462	1.49859e-12	3.98269e-11
SL1344_RS11715	SL1344_2251	glpQ	glycerophosphoryl diester phosphodiesterase	NC_016810.1	2385246	2386316	-	38700.6	-0.937717	0.13268	-7.06751	1.57741e-12	4.16862e-11
SL1344_RS01095	SL1344_0217	rpsB	30S ribosomal protein S2	NC_016810.1	254293	255018	+	16085.2	1.07733	0.15281	7.0501	1.78788e-12	4.69842e-11
SL1344_RS08725	SL1344_1677	oppA	periplasmic oligopeptide-binding protein precursor %28OppA%29	NC_016810.1	1796461	1798092	-	8525.85	-1.24397	0.176512	-7.04754	1.82104e-12	4.75898e-11
SL1344_RS06460	SL1344_1235		hypothetical protein	NC_016810.1	1337071	1337346	+	2357.06	-0.807985	0.114876	-7.03354	2.01353e-12	5.23295e-11
SL1344_RS02685	SL1344_0522	fdrA	FdrA protein	NC_016810.1	590848	592512	+	209.099	1.08084	0.153839	7.0258	2.12844e-12	5.5012e-11
SL1344_RS06950	SL1344_1333	sscA	Type III secretion system chaperone protein	NC_016810.1	1441373	1441846	+	414.374	1.5659	0.223454	7.00769	2.42281e-12	6.22781e-11
SL1344_RS05455	SL1344_1049		hypothetical protein	NC_016810.1	1154000	1154362	-	75.5783	-2.53693	0.362166	-7.00489	2.47179e-12	6.31918e-11
SL1344_RS04740	SL1344_0912		hypothetical protein	NC_016810.1	1015267	1017027	-	319.932	1.26497	0.181482	6.97023	3.16422e-12	8.04567e-11
SL1344_RS24495	SL1344_P2_0058	traW	conjugal transfer protein	NC_017718.1	47505	48707	-	205.108	-1.08914	0.156322	-6.96729	3.23101e-12	8.17132e-11
SL1344_RS06955	SL1344_1334	sseC	putative pathogenicity island effector protein	NC_016810.1	1441849	1443303	+	926.357	1.44964	0.20938	6.92351	4.40597e-12	1.10833e-10
SL1344_RS08560				NC_016810.1	1764839	1764967	-	177.623	-1.10237	0.159248	-6.92238	4.44114e-12	1.11123e-10
SL1344_RS18505	SL1344_3556	uspA	universal stress protein A	NC_016810.1	3782177	3782611	+	18012.2	-0.631649	0.0912727	-6.92046	4.50176e-12	1.12044e-10
SL1344_RS04315	SL1344_0829	bssR	hypothetical protein	NC_016810.1	924346	924729	+	979.597	-2.94976	0.427356	-6.90234	5.11523e-12	1.26642e-10
SL1344_RS05505	SL1344_1059		hypothetical protein	NC_016810.1	1162526	1162693	+	13469.7	-2.58839	0.375173	-6.8992	5.22947e-12	1.28793e-10
SL1344_RS07990	SL1344_1533		hypothetical protein	NC_016810.1	1650258	1650488	+	45.2852	1.89447	0.276083	6.86194	6.79295e-12	1.66427e-10
SL1344_RS07035	SL1344_1350	ssaO	putative type III secretion protein	NC_016810.1	1453847	1454224	+	140.361	1.31642	0.192223	6.84837	7.46949e-12	1.82054e-10
SL1344_RS18080	SL1344_3471		putative transcription accessory protein	NC_016810.1	3682645	3684975	+	2347.68	1.10002	0.161424	6.8145	9.45946e-12	2.29368e-10
SL1344_RS15235	SL1344_2924	sopD	hypothetical protein	NC_016810.1	3109031	3110113	+	9016.87	0.951209	0.139828	6.8027	1.02675e-11	2.47684e-10
SL1344_RS24520	SL1344_P2_0064	traQ	conjugal transfer protein	NC_017718.1	53913	54440	-	73.211	-1.8529	0.272661	-6.79563	1.0784e-11	2.58816e-10
SL1344_RS11425	SL1344_2201	rplY	50S ribosomal protein L25	NC_016810.1	2324149	2324433	+	2412.81	1.17337	0.172753	6.79218	1.1045e-11	2.63735e-10
SL1344_RS10480	SL1344_2012	pocR	pdu%2Fcob regulatory protein PocR	NC_016810.1	2112114	2113025	-	674.916	-0.855384	0.126026	-6.78738	1.14188e-11	2.71284e-10
SL1344_RS06120	SL1344_1177		bacteriophage protein	NC_016810.1	1282936	1284060	+	4344.1	0.981639	0.144887	6.77521	1.24226e-11	2.93648e-10
SL1344_RS16805	SL1344_3226	kbaY	tagatose-bisphosphate aldolase	NC_016810.1	3443310	3444164	+	134.344	-1.85452	0.273975	-6.76894	1.29727e-11	3.05119e-10
SL1344_RS09830	SL1344_1894	yedE	hypothetical protein	NC_016810.1	2011370	2012575	+	191.311	1.48052	0.219122	6.7566	1.4127e-11	3.30613e-10
SL1344_RS21675	SL1344_4158		hypothetical protein	NC_016810.1	4463546	4463788	+	323.788	1.18638	0.175749	6.75044	1.47394e-11	3.43239e-10
SL1344_RS16000	SL1344_3068	endA	endonuclease I	NC_016810.1	3276107	3276814	+	103.973	1.37814	0.204387	6.74281	1.55354e-11	3.59993e-10
SL1344_RS05365	SL1344_1031		hypothetical protein	NC_016810.1	1136570	1136740	+	201.924	-3.06653	0.455552	-6.73145	1.67985e-11	3.87355e-10
SL1344_RS10475	SL1344_2011	cbiA	cobyrinic acid A%2CC-diamide synthase	NC_016810.1	2110137	2111516	-	1053.19	-0.928106	0.137999	-6.72546	1.75038e-11	4.01648e-10
SL1344_RS16810	SL1344_3227		putative fructose-1-phosphate kinase	NC_016810.1	3444175	3445089	+	78.2436	-2.28506	0.340074	-6.71931	1.82588e-11	4.16938e-10
SL1344_RS24625	SL1344_P2_0091	pilP	pilus protein	NC_017718.1	76812	77264	-	68.0344	-1.52608	0.227561	-6.70623	1.99722e-11	4.5386e-10
SL1344_RS05345	SL1344_1027	pipB	hypothetical protein	NC_016810.1	1132772	1133647	-	1331.93	1.15795	0.173726	6.66541	2.63924e-11	5.96874e-10
SL1344_RS24005	SL1344_P1_0069	spvC	Salmonella plasmid virulence protein	NC_017720.1	65930	66655	+	116.529	-2.78639	0.418365	-6.66019	2.73472e-11	6.15509e-10
SL1344_RS04725	SL1344_0909	sopD2	putative sopD2 type III secretion system effector protein	NC_016810.1	1010628	1011587	+	1115.19	1.41687	0.213776	6.62783	3.40661e-11	7.63082e-10
SL1344_RS24555	SL1344_P2_0072	nuc	nuclease	NC_017718.1	62341	62892	-	107.19	-1.47414	0.223231	-6.60368	4.01086e-11	8.94176e-10
SL1344_RS16285	SL1344_3123	hybA	hydrogenase-2 small subunit	NC_016810.1	3332358	3333344	-	298.891	-1.30121	0.197079	-6.60251	4.04254e-11	8.96987e-10
SL1344_RS07895	SL1344_1515	ansP	L-asparagine permease	NC_016810.1	1627502	1628995	+	209.86	1.36546	0.20789	6.56817	5.09357e-11	1.12489e-09
SL1344_RS18815	SL1344_3616		hypothetical protein	NC_016810.1	3858140	3858679	+	749.041	-1.60671	0.245003	-6.55792	5.45642e-11	1.19381e-09
SL1344_RS24530	SL1344_P2_0066	traO	conjugal transfer protein	NC_017718.1	55144	56433	-	156.355	-1.83317	0.279536	-6.55792	5.45633e-11	1.19381e-09
SL1344_RS22840	SL1344_4382	nrdD	anaerobic ribonucleoside-triphosphate reductase	NC_016810.1	4713136	4715274	-	473.412	-1.54378	0.235521	-6.55476	5.57304e-11	1.21368e-09
SL1344_RS06960	SL1344_1335	sseD	putative pathogenicity island effector protein	NC_016810.1	1443319	1443906	+	305.197	1.40387	0.214941	6.53141	6.51524e-11	1.41234e-09
SL1344_RS19780	SL1344_3809	yidC	hypothetical protein	NC_016810.1	4067739	4069385	+	3300.76	1.01816	0.156187	6.51884	7.08547e-11	1.5289e-09
SL1344_RS20885	SL1344_4012	sbp	periplasmic sulfate binding protein	NC_016810.1	4294934	4295923	+	295.523	2.17477	0.333936	6.51253	7.38965e-11	1.58726e-09
SL1344_RS00010	SL1344_0002	thrA	aspartokinase I%2Fhomoserine dehydrogenase I	NC_016810.1	337	2799	+	1330.5	-0.92681	0.142347	-6.5109	7.47011e-11	1.59725e-09
SL1344_RS08235	SL1344_1582		hypothetical protein	NC_016810.1	1702984	1703418	+	11805.8	-0.908038	0.139586	-6.50523	7.7575e-11	1.65119e-09
SL1344_RS08125	SL1344_1561	sseJ	translocated effector protein %28SseJ%29	NC_016810.1	1678146	1679372	+	187.623	1.69502	0.261006	6.49417	8.34917e-11	1.76912e-09
SL1344_RS24620	SL1344_P2_0090	pilQ	pilus ATP-binding protein	NC_017718.1	75248	76801	-	318.034	-1.32402	0.204635	-6.47014	9.79149e-11	2.06543e-09
SL1344_RS24615	SL1344_P2_0089	pilR	pilus integral membrane protein	NC_017718.1	74138	75235	-	248.159	-1.38007	0.213628	-6.46015	1.04597e-10	2.19654e-09
SL1344_RS03755	SL1344_0724		hypothetical protein	NC_016810.1	811678	811791	+	1215.59	-1.48713	0.230276	-6.45805	1.06061e-10	2.21739e-09
SL1344_RS22500	SL1344_4316	sgaT	putative transport protein SgaT	NC_016810.1	4645813	4647210	+	69.831	-1.67321	0.259241	-6.45426	1.08752e-10	2.26358e-09
SL1344_RS06860	SL1344_1315		CDS	NC_016810.1	1420909	1421646	-	471.222	-0.999617	0.154955	-6.451	1.11113e-10	2.30253e-09
SL1344_RS15975	SL1344_3063		hypothetical protein	NC_016810.1	3271614	3271745	-	81.5231	1.49161	0.231545	6.44197	1.17931e-10	2.4331e-09
SL1344_RS07450	SL1344_1429	dmsA1	putative dimethyl sulfoxide reductase subunit	NC_016810.1	1533806	1536244	-	214.848	-2.01509	0.312942	-6.43917	1.20129e-10	2.46763e-09
SL1344_RS06935	SL1344_1330	ssaE	type three secretion system protein	NC_016810.1	1439947	1440189	+	158.231	1.1098	0.173035	6.41371	1.42024e-10	2.9047e-09
SL1344_RS06920	SL1344_1327	spiC	putative pathogenicity island 2 secreted effector protein	NC_016810.1	1436851	1437252	+	80.3278	1.4503	0.226203	6.41151	1.4409e-10	2.93419e-09
SL1344_RS17220	SL1344_3305	codB	cytosine permease	NC_016810.1	3523255	3524508	+	123.205	1.15452	0.180154	6.40855	1.46908e-10	2.97868e-09
SL1344_RS12285	SL1344_2363	pgtE	outer membrane protease E	NC_016810.1	2503771	2504709	-	1397.95	0.895608	0.139808	6.40597	1.49418e-10	3.01657e-09
SL1344_RS07105	SL1344_1362	purR	purine nucleotide synthesis repressor	NC_016810.1	1464772	1465797	-	521.567	0.859063	0.134545	6.38493	1.71477e-10	3.44713e-09
SL1344_RS06940	SL1344_1331	sseA	T3SS chaperone	NC_016810.1	1440453	1440779	+	511.817	1.74873	0.27423	6.37689	1.80726e-10	3.61759e-09
SL1344_RS10470	SL1344_2010	cbiB	Cobalamin biosynthesis protein	NC_016810.1	2109181	2110140	-	340.745	-0.840572	0.131999	-6.368	1.91509e-10	3.81719e-09
SL1344_RS10500	SL1344_2016	pduC	glycerol dehydratase large subunit	NC_016810.1	2115673	2117337	+	41.8667	-1.93474	0.304213	-6.35984	2.01965e-10	4.00862e-09
SL1344_RS19600	SL1344_3774	yidE	hypothetical protein	NC_016810.1	4028840	4030501	-	494.608	-0.931052	0.146442	-6.35782	2.04636e-10	4.04457e-09
SL1344_RS21905	SL1344_4204		putative xanthine%2Furacil permeases family protein	NC_016810.1	4527438	4528787	+	513.8	0.709425	0.111778	6.34672	2.19955e-10	4.32916e-09
SL1344_RS04150	SL1344_0796	rhlE	putative ATP-dependent RNA helicase rhlE	NC_016810.1	884841	886205	+	74.2279	1.50427	0.237734	6.32754	2.49096e-10	4.88229e-09
SL1344_RS02460	SL1344_0476	apt	adenine phosphoribosyltransferase	NC_016810.1	539730	540281	+	486.657	0.851543	0.134669	6.32321	2.56184e-10	5.00038e-09
SL1344_RS23605				NC_016810.1	818631	818775	+	463.807	1.54022	0.243636	6.32181	2.58513e-10	5.02498e-09
SL1344_RS09505	SL1344_1835	nudB	dATP pyrophosphohydrolase	NC_016810.1	1952123	1952575	-	584.079	0.896785	0.142259	6.30389	2.90261e-10	5.59586e-09
SL1344_RS22105	SL1344_4242		anaerobic dimethyl sulfoxide reductase chain	NC_016810.1	4573172	4575601	+	398.886	-1.7291	0.274287	-6.30397	2.90117e-10	5.59586e-09
SL1344_RS24600	SL1344_P2_0085	pilV	CDS	NC_017718.1	71003	72295	-	148.104	-1.28291	0.204016	-6.28829	3.20985e-10	6.16291e-09
SL1344_RS07235	SL1344_1388	rnfD	Electron transport complex protein rnfD	NC_016810.1	1487363	1488421	-	198.562	1.16243	0.18513	6.27897	3.40816e-10	6.51707e-09
SL1344_RS18690	SL1344_3592	dppF	dipeptide transport ATP-binding protein DppF	NC_016810.1	3831655	3832668	-	1126.32	-1.61319	0.256953	-6.27817	3.4259e-10	6.52447e-09
SL1344_RS06965	SL1344_1336	sseE	putative pathogenicity island protein	NC_016810.1	1443909	1444325	+	371.08	1.35472	0.216342	6.26195	3.80188e-10	7.21131e-09
SL1344_RS23490	SL1344_4506	radA	putative DNA repair protein	NC_016810.1	4854856	4856238	+	793.378	0.697914	0.112569	6.19987	5.65107e-10	1.06758e-08
SL1344_RS06165	SL1344_1184	pagC	outer membrane invasion protein %28PagC%29	NC_016810.1	1289104	1289661	+	29405.8	1.02834	0.16596	6.19629	5.78085e-10	1.08773e-08
SL1344_RS10985	SL1344_2114		hypothetical protein	NC_016810.1	2230294	2230710	-	625.112	1.78322	0.28871	6.17651	6.55343e-10	1.22818e-08
SL1344_RS14345	SL1344_2756	flaG	flagellin	NC_016810.1	2935806	2937326	-	10956.8	-1.15257	0.186966	-6.16459	7.06642e-10	1.31906e-08
SL1344_RS19960	SL1344_3844	asnA	asparagine synthetase A	NC_016810.1	4106619	4107611	+	856.5	-2.06842	0.335845	-6.15887	7.32647e-10	1.3622e-08
SL1344_RS02175	SL1344_0419		thiamine biosynthesis protein ThiI	NC_016810.1	477354	478802	+	474.968	0.875707	0.142426	6.1485	7.82203e-10	1.44862e-08
SL1344_RS16940	SL1344_3253		ATP-dependent RNA helicase	NC_016810.1	3466890	3468779	-	855.366	1.44189	0.23464	6.14512	7.99007e-10	1.47393e-08
SL1344_RS09340	SL1344_1802		putative bacteriophage membrane protein	NC_016810.1	1922651	1922818	+	39.4057	3.08929	0.504397	6.12472	9.08459e-10	1.66929e-08
SL1344_RS18710	SL1344_3596	dppA	dipeptide transport protein	NC_016810.1	3835747	3837354	-	12352	-1.80345	0.294736	-6.11887	9.4242e-10	1.71827e-08
SL1344_RS24565	SL1344_P2_0075	traI	conjugal transfer protein	NC_017718.1	64339	65157	-	80.289	-1.40439	0.229514	-6.11898	9.41737e-10	1.71827e-08
SL1344_RS04580	SL1344_0882	cspD	cold shock-like protein CspD	NC_016810.1	978339	978560	-	17051.9	-0.789098	0.129239	-6.10573	1.02329e-09	1.85136e-08
SL1344_RS15590	SL1344_2991	lysA	diaminopimelate decarboxylase	NC_016810.1	3194157	3195419	-	152.546	-1.75248	0.287012	-6.10596	1.02183e-09	1.85136e-08
SL1344_RS23260	SL1344_4464		methyl-accepting chemotaxis protein	NC_016810.1	4810665	4812326	+	3693.04	-0.625834	0.102906	-6.08159	1.18996e-09	2.14466e-08
SL1344_RS02505	SL1344_0485	ybaL	putative transport protein	NC_016810.1	549838	551514	-	2413.58	0.882283	0.145273	6.07326	1.25338e-09	2.25033e-08
SL1344_RS14910				NC_016810.1	3046684	3046908	-	14665.4	1.05368	0.17384	6.06118	1.35126e-09	2.41685e-08
SL1344_RS09665	SL1344_1865	yecI	ferritin-like protein	NC_016810.1	1984808	1985311	+	1659.96	-1.46598	0.241988	-6.05807	1.37765e-09	2.45473e-08
SL1344_RS19205	SL1344_3694	rpmB	50S ribosomal protein L28	NC_016810.1	3943540	3943776	-	4546.72	0.99799	0.165215	6.04054	1.53599e-09	2.72653e-08
SL1344_RS03750	SL1344_0723	cydB	cytochrome d ubiquinol oxidase subunit II	NC_016810.1	810524	811663	+	10042.5	-1.41616	0.234748	-6.03267	1.61274e-09	2.85201e-08
SL1344_RS09390	SL1344_1811		hypothetical protein	NC_016810.1	1927960	1928616	+	742.107	-1.22494	0.203543	-6.01807	1.76505e-09	3.10966e-08
SL1344_RS19050	SL1344_3662		putative racemase	NC_016810.1	3912770	3913966	+	1411.26	1.01781	0.169567	6.00244	1.9437e-09	3.41163e-08
SL1344_RS15730	SL1344_3017	prfB	peptide chain release factor 2 %28RF-2%29	NC_016810.1	3221466	3222347	-	1939.97	0.647316	0.108061	5.99028	2.09484e-09	3.66325e-08
SL1344_RS16590	SL1344_3183	rpsU	30S ribosomal protein S21	NC_016810.1	3394760	3394975	+	2373.81	1.00429	0.167849	5.98328	2.18686e-09	3.81e-08
SL1344_RS23375	SL1344_4484	rsmC	hypothetical protein	NC_016810.1	4831721	4832749	-	232.042	0.948458	0.158568	5.98139	2.21243e-09	3.84032e-08
SL1344_RS14905	SL1344_2859	sicP	chaperone %28associated with virulence%29	NC_016810.1	3046265	3046657	-	11249.9	1.06156	0.177633	5.9761	2.28538e-09	3.95236e-08
SL1344_RS23600				NC_016810.1	818221	818361	+	1652.54	1.17825	0.197377	5.96955	2.37914e-09	4.09945e-08
SL1344_RS09265	SL1344_1784	sopE2	invasion-associated secreted effector protein %28sopE2%29	NC_016810.1	1909580	1910302	-	9594.99	1.34301	0.225634	5.95214	2.64659e-09	4.54364e-08
SL1344_RS04630	SL1344_0891	infA	initiation factor IF-1	NC_016810.1	986884	987102	-	839.439	0.804265	0.135166	5.95018	2.67846e-09	4.58162e-08
SL1344_RS14925	SL1344_2862	sipD	pathogenicity island 1 effector protein	NC_016810.1	3049331	3050362	-	72311.9	1.01898	0.171493	5.94184	2.81848e-09	4.80366e-08
SL1344_RS01105	SL1344_0219	pyrH	uridylate kinase	NC_016810.1	256272	256997	+	1861.86	0.598799	0.100823	5.93911	2.86577e-09	4.86663e-08
SL1344_RS11720	SL1344_2252	glpT	glycerol-3-phosphate transporter	NC_016810.1	2386321	2387679	-	32241.5	-0.76356	0.128865	-5.92526	3.11799e-09	5.27591e-08
SL1344_RS17005	SL1344_3264	secG	protein-export membrane protein	NC_016810.1	3482557	3482889	-	2783.73	1.19149	0.201259	5.92016	3.21622e-09	5.42261e-08
SL1344_RS03105	SL1344_0603	ybdR	zinc-dependent alcohol dehydrogenase	NC_016810.1	677511	678749	+	565.136	-2.63474	0.445924	-5.90848	3.45268e-09	5.80051e-08
SL1344_RS06160				NC_016810.1	1288596	1288703	+	247.817	1.18861	0.201944	5.88583	3.96072e-09	6.63033e-08
SL1344_RS22480	SL1344_4312	yjfO	hypothetical protein	NC_016810.1	4642267	4642596	-	522.07	-1.22786	0.209162	-5.87038	4.34788e-09	7.25264e-08
SL1344_RS12870	SL1344_2471	guaA	GMP synthase	NC_016810.1	2620521	2622098	-	2072.45	0.776209	0.13224	5.86972	4.36538e-09	7.25609e-08
SL1344_RS20130	SL1344_3872	rep	ATP-dependent DNA helicase	NC_016810.1	4141308	4143332	+	446.556	0.731156	0.124581	5.8689	4.38684e-09	7.26609e-08
SL1344_RS21775	SL1344_4178		hypothetical protein	NC_016810.1	4483854	4485164	+	1251.94	-1.85736	0.317549	-5.84905	4.94385e-09	8.15995e-08
SL1344_RS02475	SL1344_0479	recR	recombination protein RecR	NC_016810.1	542698	543303	+	1027.32	0.590881	0.101172	5.84035	5.20908e-09	8.56766e-08
SL1344_RS23485	SL1344_4505	serB	putative phosphoserine phosphatase	NC_016810.1	4853804	4854772	+	542.143	0.667128	0.114403	5.83137	5.49741e-09	9.01039e-08
SL1344_RS18695	SL1344_3593	dppD	dipeptide transport ATP-binding protein DppD	NC_016810.1	3832665	3833648	-	1213.14	-1.47757	0.253445	-5.82995	5.54443e-09	9.0559e-08
SL1344_RS21850	SL1344_4193	siiA	type I secretion-related protein	NC_016810.1	4499149	4499781	+	4182.16	1.62971	0.280198	5.81629	6.01671e-09	9.79328e-08
SL1344_RS00935	SL1344_0185	pcnB	poly%28A%29 polymerase	NC_016810.1	213870	215288	-	1486.27	0.68878	0.118537	5.81066	6.22283e-09	1.00939e-07
SL1344_RS11665	SL1344_2241	gyrA	DNA gyrase subunit A	NC_016810.1	2371427	2374063	-	4406.24	0.773483	0.133499	5.79393	6.87597e-09	1.1115e-07
SL1344_RS05685	SL1344_1091	yceE	putative membrane transport protein	NC_016810.1	1197388	1198602	-	109.674	-1.06797	0.184886	-5.77635	7.63388e-09	1.22979e-07
SL1344_RS08435	SL1344_1620	pspA	bacteriophage shock protein A	NC_016810.1	1738601	1739269	-	1492.21	-0.584456	0.10127	-5.77125	7.86879e-09	1.2633e-07
SL1344_RS19900	SL1344_3832	atpD	ATP synthase subunit beta	NC_016810.1	4095422	4096804	-	17484	0.582923	0.10113	5.76412	8.2086e-09	1.31338e-07
SL1344_RS20805	SL1344_3997	rhaS	L-rhamnose operon regulatory protein	NC_016810.1	4280503	4281339	+	346.277	-0.897614	0.155785	-5.76187	8.31865e-09	1.32647e-07
SL1344_RS09930	SL1344_1914	mngB	Mannosyl-3-phosphoglycerate phosphatase	NC_016810.1	2026517	2027332	+	187.916	-1.99628	0.34651	-5.7611	8.35669e-09	1.32804e-07
SL1344_RS24075	SL1344_P1_0081		hypothetical protein	NC_017720.1	74455	74943	+	1031.13	-0.63364	0.110091	-5.75559	8.63406e-09	1.3675e-07
SL1344_RS06610	SL1344_1265		Putative DNA%2FRNA non-specific endonuclease	NC_016810.1	1365384	1366238	+	2058.48	1.33253	0.231829	5.7479	9.03562e-09	1.42629e-07
SL1344_RS05210	SL1344_1001	rlmL	hypothetical protein	NC_016810.1	1106206	1108314	+	861.363	0.638979	0.111259	5.74317	9.29213e-09	1.46188e-07
SL1344_RS17855	SL1344_3426	yheS	ABC transporter ATP-binding protein	NC_016810.1	3631315	3633222	+	907.338	0.648131	0.113291	5.72096	1.05923e-08	1.66087e-07
SL1344_RS21855	SL1344_4194	siiB	hypothetical protein	NC_016810.1	4499778	4501166	+	8764.18	1.62822	0.285033	5.71239	1.11398e-08	1.74091e-07
SL1344_RS18705	SL1344_3595	dppB	dipeptide transport system permease DppB	NC_016810.1	3834571	3835590	-	1073.26	-1.56428	0.274027	-5.70849	1.13985e-08	1.77544e-07
SL1344_RS05775	SL1344_1109	flgM	negative regulator of flagellin synthesis %28anti-sigma factor%29	NC_016810.1	1213188	1213481	-	5592.02	-0.507988	0.0892186	-5.69375	1.24281e-08	1.92944e-07
SL1344_RS00220	SL1344_0044	rpsT	30S ribosomal protein S20	NC_016810.1	52280	52543	-	2997.4	1.12326	0.197706	5.68148	1.33533e-08	2.06625e-07
SL1344_RS19200	SL1344_3693	rpmG	50S ribosomal protein L33	NC_016810.1	3943352	3943519	-	1934.04	0.973735	0.171455	5.67924	1.35294e-08	2.08664e-07
SL1344_RS22110	SL1344_4243	dmsB	anaerobic dimethyl sulfoxide reductase chain A	NC_016810.1	4575615	4576241	+	104.217	-1.3272	0.233717	-5.67864	1.35771e-08	2.08715e-07
SL1344_RS06850	SL1344_1313		putative amino acid permease	NC_016810.1	1418592	1419935	-	308.56	-0.878694	0.154754	-5.67799	1.36285e-08	2.08822e-07
SL1344_RS07210	SL1344_1383	gst	glutathione S-transferase	NC_016810.1	1482592	1483197	-	3150.11	-0.81967	0.144478	-5.67331	1.40064e-08	2.13916e-07
SL1344_RS23135	SL1344_4440		hypothetical protein	NC_016810.1	4784224	4784670	+	384.971	-0.672515	0.118811	-5.66038	1.51035e-08	2.29925e-07
SL1344_RS05500	SL1344_1058	wrbA	trp repressor binding protein	NC_016810.1	1161545	1162141	-	7343.1	-1.73793	0.307472	-5.65231	1.58308e-08	2.39616e-07
SL1344_RS07795	SL1344_1495	rpsV	30S ribosomal protein S22	NC_016810.1	1602344	1602487	+	7751.04	-1.96195	0.347113	-5.65219	1.5842e-08	2.39616e-07
SL1344_RS10990	SL1344_2115		hypothetical protein	NC_016810.1	2230832	2231167	-	813.088	1.42097	0.251646	5.64669	1.63564e-08	2.45817e-07
SL1344_RS18540	SL1344_3563		L-asparginase	NC_016810.1	3791317	3792360	-	760.394	0.821861	0.145533	5.64723	1.63049e-08	2.45817e-07
SL1344_RS06970	SL1344_1337	sscB	Type III secretion system chaperone protein	NC_016810.1	1444377	1444811	+	363.524	1.27618	0.227145	5.61837	1.92765e-08	2.8878e-07
SL1344_RS06310	SL1344_1206			NC_016810.1	1308259	1308620	+	37.8677	1.80308	0.321367	5.61065	2.0157e-08	3.01011e-07
SL1344_RS16660	SL1344_3196		oxidoreductase	NC_016810.1	3411711	3412709	+	909.965	-0.886759	0.15816	-5.60672	2.06198e-08	3.06947e-07
SL1344_RS18700	SL1344_3594	dppC	dipeptide transport system permease DppC	NC_016810.1	3833659	3834561	-	745.26	-1.43787	0.256492	-5.60591	2.07162e-08	3.07237e-07
SL1344_RS20385	SL1344_3919	metE	5-methyltetrahydropteroyltriglutamate%2Fhomocysteine S-methyltransferase	NC_016810.1	4191307	4193571	+	540.472	0.637107	0.113658	5.60546	2.07698e-08	3.07237e-07
SL1344_RS18805	SL1344_3614		putative HTH-type transcriptional regulator	NC_016810.1	3857175	3857465	+	4619.97	-2.48198	0.4436	-5.59508	2.2052e-08	3.25181e-07
SL1344_RS16730	SL1344_3209		hypothetical protein	NC_016810.1	3422443	3422607	+	280.935	-0.978154	0.174897	-5.59274	2.23511e-08	3.28561e-07
SL1344_RS03760				NC_016810.1	811791	811931	+	389.18	-1.44632	0.259583	-5.5717	2.52272e-08	3.69685e-07
SL1344_RS04120	SL1344_0790		hypothetical protein	NC_016810.1	878496	878906	+	1160.89	-1.45373	0.26147	-5.55984	2.7003e-08	3.94478e-07
SL1344_RS23085	SL1344_4430		hypothetical protein	NC_016810.1	4774524	4776149	-	786.686	-0.945366	0.170169	-5.55546	2.76877e-08	4.03229e-07
SL1344_RS05870	SL1344_1127		hypothetical protein	NC_016810.1	1231415	1231936	+	5561.97	0.762784	0.137681	5.54024	3.02058e-08	4.38544e-07
SL1344_RS13810	SL1344_2651	corE	hypothetical protein	NC_016810.1	2829917	2830708	+	491.258	1.04187	0.188228	5.53518	3.10904e-08	4.49998e-07
SL1344_RS24500	SL1344_P2_0060	traU	conjugal transfer protein	NC_017718.1	49288	52332	-	395.282	-0.795175	0.143702	-5.5335	3.13901e-08	4.52942e-07
SL1344_RS10450	SL1344_2006	cbiT	precorrin-8W decarboxylase	NC_016810.1	2106232	2106810	-	273.684	-0.841766	0.152353	-5.52512	3.29263e-08	4.73656e-07
SL1344_RS09090	SL1344_1749		hypothetical protein	NC_016810.1	1875330	1876025	-	432.289	0.705813	0.127974	5.51529	3.48214e-08	4.9939e-07
SL1344_RS03200	SL1344_0622	ybeF	lysR family transcriptional regulator	NC_016810.1	695521	696474	-	1197.38	-1.38968	0.252355	-5.50685	3.65305e-08	5.22308e-07
SL1344_RS19905	SL1344_3833	atpG	ATP synthase subunit gamma	NC_016810.1	4096831	4097694	-	11974.3	0.59652	0.108457	5.50004	3.79713e-08	5.41264e-07
SL1344_RS19510	SL1344_3756	uhpA	two-component system response regulator protein	NC_016810.1	4011866	4012456	-	98.1623	1.06058	0.192991	5.49551	3.89585e-08	5.53658e-07
SL1344_RS06600	SL1344_1263		putative outer membrane protein	NC_016810.1	1363971	1364930	-	24596.4	1.22325	0.223416	5.47521	4.36992e-08	6.1916e-07
SL1344_RS24450	SL1344_P2_0051	trbB	conjugal transfer protein	NC_017718.1	39332	40402	-	151.659	-1.01336	0.185166	-5.47269	4.43258e-08	6.26152e-07
SL1344_RS08215	SL1344_1579		hypothetical protein	NC_016810.1	1698436	1698702	-	411.983	-0.641123	0.117233	-5.46877	4.53165e-08	6.37556e-07
SL1344_RS15345				NC_016810.1	3138274	3138486	-	140842	-0.805902	0.147374	-5.46843	4.54042e-08	6.37556e-07
SL1344_RS20595	SL1344_3955	typA	GTP-binding protein	NC_016810.1	4238822	4240645	+	4362.72	0.732721	0.134037	5.46658	4.58807e-08	6.4233e-07
SL1344_RS01070	SL1344_0212		hypothetical protein	NC_016810.1	247314	247700	-	7645	-1.18751	0.217317	-5.46441	4.64459e-08	6.48313e-07
SL1344_RS24010	SL1344_P1_0070	spvD	Salmonella plasmid virulence protein	NC_017720.1	66916	67566	+	43.2918	-1.98106	0.362729	-5.46152	4.72067e-08	6.56983e-07
SL1344_RS05465	SL1344_1051	cbpA	curved DNA-binding protein	NC_016810.1	1155321	1156241	-	2414.32	-0.733079	0.134672	-5.44343	5.2265e-08	7.25235e-07
SL1344_RS05515	SL1344_1061		hypothetical protein	NC_016810.1	1163465	1163860	-	656.554	0.841862	0.154845	5.43681	5.42439e-08	7.5048e-07
SL1344_RS04010	SL1344_0769		hypothetical protein	NC_016810.1	857515	857991	-	1056.79	-1.08924	0.200524	-5.43196	5.57388e-08	7.68901e-07
SL1344_RS14920	SL1344_2861	sipA	pathogenicity island 1 effector protein	NC_016810.1	3047255	3049312	-	139159	0.974191	0.179507	5.42702	5.73027e-08	7.88164e-07
SL1344_RS23100	SL1344_4433		putative inner membrane protein	NC_016810.1	4777766	4778761	+	1362.09	-0.586048	0.108057	-5.42351	5.84406e-08	8.01472e-07
SL1344_RS06030	SL1344_1159	potD	spermidine%2Fputrescine-binding periplasmic protein	NC_016810.1	1263820	1264866	-	1997.96	0.699941	0.129203	5.41738	6.04802e-08	8.25158e-07
SL1344_RS19910	SL1344_3834	atpA	ATP synthase subunit alpha	NC_016810.1	4097745	4099286	-	25352.6	0.567417	0.104742	5.41726	6.05186e-08	8.25158e-07
SL1344_RS11535	SL1344_2221		hypothetical protein	NC_016810.1	2343125	2343682	-	82.4588	1.46088	0.271599	5.3788	7.49836e-08	1.01943e-06
SL1344_RS14340	SL1344_2755	fljA	repressor of phase 1 flagellin gene	NC_016810.1	2935199	2935738	-	112.454	-1.09266	0.203191	-5.3775	7.55293e-08	1.02389e-06
SL1344_RS12730	SL1344_2443	narQ	nitrate%2Fnitrite sensor protein NarQ	NC_016810.1	2589478	2591178	+	202.338	-1.0208	0.19004	-5.37148	7.80935e-08	1.05561e-06
SL1344_RS19915	SL1344_3835	atpH	ATP synthase subunit delta	NC_016810.1	4099299	4099832	-	8516.87	0.541872	0.101651	5.33072	9.78223e-08	1.3185e-06
SL1344_RS18425	SL1344_3540		hypothetical protein	NC_016810.1	3763059	3763685	+	1125.19	-0.827001	0.155777	-5.30887	1.10307e-07	1.4783e-06
SL1344_RS19235	SL1344_3700	rph	RNase PH	NC_016810.1	3947993	3948709	-	328.108	0.718237	0.135281	5.30923	1.10087e-07	1.4783e-06
SL1344_RS15100	SL1344_2897		hypothetical protein	NC_016810.1	3083265	3084188	-	249.372	-1.16061	0.218936	-5.30112	1.15096e-07	1.5381e-06
SL1344_RS04890	SL1344_0941	pncB	nicotinate phosphoribosyltransferase	NC_016810.1	1053398	1054600	-	815.325	0.622258	0.117398	5.30043	1.15531e-07	1.53954e-06
SL1344_RS21865	SL1344_4196	siiD	putative type-I secretion protein	NC_016810.1	4502472	4503749	+	11687.2	1.53175	0.289088	5.29855	1.16726e-07	1.55108e-06
SL1344_RS16415	SL1344_3148	parC	topoisomerase IV subunit A	NC_016810.1	3357651	3359909	-	1817.41	0.51329	0.0969268	5.29565	1.18594e-07	1.57146e-06
SL1344_RS14900	SL1344_2858	stpA	tyrosine phosphatase %28associated with virulence%29	NC_016810.1	3044647	3046278	-	48521.9	1.02159	0.193169	5.28859	1.2326e-07	1.6287e-06
SL1344_RS18210	SL1344_3498		putative dehydratase	NC_016810.1	3716593	3718308	+	154.09	-0.970017	0.183514	-5.28578	1.25169e-07	1.64929e-06
SL1344_RS10405	SL1344_1997	cbiQ	putative cobalt transport protein	NC_016810.1	2099738	2100415	-	378.282	-0.777031	0.147058	-5.28384	1.26505e-07	1.66224e-06
SL1344_RS17085	SL1344_3279	murA	UDP-N-acetylglucosamine 1-carboxyvinyltransferase	NC_016810.1	3496312	3497571	-	1416.87	0.599383	0.113602	5.27619	1.319e-07	1.72829e-06
SL1344_RS05890	SL1344_1131	fabD	malonyl CoA-acyl carrier protein transacylase	NC_016810.1	1234423	1235352	+	1831.05	0.547435	0.10421	5.25317	1.49504e-07	1.95351e-06
SL1344_RS06840	SL1344_1311	lppA	major outer membrane lipoprotein	NC_016810.1	1416231	1416467	-	101823	-0.757651	0.144385	-5.24743	1.54236e-07	2.00977e-06
SL1344_RS18845	SL1344_3622		putative lipoprotein	NC_016810.1	3864214	3864516	-	398.792	-1.16489	0.222184	-5.24291	1.58062e-07	2.05393e-06
SL1344_RS09510	SL1344_1836	aspS	Aspartyl-tRNA synthetase	NC_016810.1	1952678	1954450	-	2910.94	0.765088	0.146024	5.23947	1.6104e-07	2.08397e-06
SL1344_RS23150	SL1344_4443	iadA	isoaspartyl dipeptidase	NC_016810.1	4786676	4787848	-	770.995	-1.48628	0.283684	-5.23922	1.61259e-07	2.08397e-06
SL1344_RS00235	SL1344_0047	ileS	isoleucyl-tRNA synthetase	NC_016810.1	53855	56689	+	5670.23	0.584857	0.111654	5.23811	1.62227e-07	2.08502e-06
SL1344_RS11785	SL1344_2265	ais	hypothetical protein	NC_016810.1	2400783	2401388	-	407.539	0.842631	0.160854	5.23847	1.61912e-07	2.08502e-06
SL1344_RS06305	SL1344_1205		putative membrane transport protein	NC_016810.1	1307448	1308086	+	989.678	0.741572	0.141674	5.23437	1.65547e-07	2.12189e-06
SL1344_RS19055	SL1344_3664		glucarate transporter	NC_016810.1	3914040	3915349	+	588.957	0.867391	0.165733	5.23367	1.66181e-07	2.12423e-06
SL1344_RS16970	SL1344_3259	infB	protein chain initiation factor 2	NC_016810.1	3474315	3476993	-	8180.83	0.611889	0.117139	5.22362	1.75459e-07	2.23675e-06
SL1344_RS05495	SL1344_1057		hypothetical protein	NC_016810.1	1161297	1161524	-	4343.1	-1.67357	0.320719	-5.21818	1.80686e-07	2.29715e-06
SL1344_RS05880	SL1344_1129	plsX	Fatty acid%2Fphospholipid synthesis protein plsX	NC_016810.1	1232325	1233374	+	1419.45	0.715716	0.137218	5.21591	1.82913e-07	2.3192e-06
SL1344_RS11955	SL1344_2299	lrhA	NADH dehydrogenase operon transcriptional regulator	NC_016810.1	2437841	2438779	-	1363.58	0.981049	0.188115	5.21514	1.83678e-07	2.32264e-06
SL1344_RS16290	SL1344_3124	hyb0	hydrogenase-2 small chain protein	NC_016810.1	3333347	3334465	-	623.969	-1.1485	0.220571	-5.20694	1.91982e-07	2.42113e-06
SL1344_RS24000	SL1344_P1_0068	spvB	Salmonella plasmid virulence protein	NC_017720.1	63874	65649	+	580.39	-1.78298	0.34388	-5.1849	2.16128e-07	2.71835e-06
SL1344_RS21285	SL1344_4085	tuf	elongation factor Tu	NC_016810.1	4381934	4383118	+	19956.6	0.589777	0.113768	5.18405	2.17122e-07	2.72357e-06
SL1344_RS24490	SL1344_P2_0057	traX	hypothetical protein	NC_017718.1	46892	47476	-	89.7476	-1.16479	0.224771	-5.18213	2.19365e-07	2.74439e-06
SL1344_RS17155	SL1344_3293		putative sigma%2854%29 modulation protein	NC_016810.1	3507283	3507570	+	10581.7	-0.971998	0.187651	-5.17982	2.22094e-07	2.77117e-06
SL1344_RS21870	SL1344_4197	siiE	hypothetical protein	NC_016810.1	4503766	4520445	+	173611	1.42752	0.275978	5.1726	2.30858e-07	2.8729e-06
SL1344_RS09260	SL1344_1783		hypothetical protein	NC_016810.1	1909131	1909295	-	560.474	1.03401	0.200168	5.16568	2.39566e-07	2.9734e-06
SL1344_RS10495	SL1344_2015	pduB	putative propanediol utilization protein PduB	NC_016810.1	2114842	2115654	+	21.8274	-2.17167	0.420565	-5.16369	2.42125e-07	2.99725e-06
SL1344_RS06330	SL1344_1210		putative inner membrane protein	NC_016810.1	1309991	1310239	+	3507.33	-1.46436	0.284116	-5.15408	2.54876e-07	3.14682e-06
SL1344_RS01990	SL1344_0384		hypothetical protein	NC_016810.1	440903	441094	+	864.585	-1.42862	0.27734	-5.15114	2.58909e-07	3.18824e-06
SL1344_RS00045	SL1344_0009		hypothetical protein	NC_016810.1	9376	9942	-	54.5828	1.43879	0.279689	5.14423	2.68614e-07	3.29911e-06
SL1344_RS02870	SL1344_0556	pheP	phenylalanine-specific permease	NC_016810.1	623687	625081	+	351.304	0.65126	0.126624	5.14324	2.7004e-07	3.30799e-06
SL1344_RS02825	SL1344_0549	gtrA	bactoprenol-linked glucose translocase	NC_016810.1	616848	617210	-	16.1019	2.54119	0.494864	5.13514	2.81931e-07	3.44468e-06
SL1344_RS15560	SL1344_2985		lipoprotein	NC_016810.1	3186603	3186821	+	637.189	-1.66352	0.324094	-5.13283	2.85425e-07	3.47834e-06
SL1344_RS07630	SL1344_1464		hydrogenase isoenzymes formation protein	NC_016810.1	1567242	1567541	-	429.728	0.789129	0.154237	5.11636	3.11496e-07	3.78625e-06
SL1344_RS10400	SL1344_1996	cbiO	putative cobalt transport ATP-binding protein	NC_016810.1	2098914	2099729	-	411.074	-0.653504	0.127758	-5.11518	3.13441e-07	3.80006e-06
SL1344_RS07595	SL1344_1457		hypothetical protein	NC_016810.1	1561039	1561953	+	98.1103	1.12692	0.220345	5.11433	3.14857e-07	3.80742e-06
SL1344_RS14085				NC_016810.1	2885591	2885866	+	539.854	-0.602618	0.117942	-5.10943	3.23138e-07	3.89755e-06
SL1344_RS02285	SL1344_0441	tig	trigger factor	NC_016810.1	501151	502449	+	9595.85	0.746173	0.14643	5.09577	3.47329e-07	4.17861e-06
SL1344_RS05550	SL1344_1067		hypothetical protein	NC_016810.1	1174597	1175277	-	136.95	-0.860844	0.169062	-5.09189	3.54504e-07	4.25404e-06
SL1344_RS13015	SL1344_2501	hscA	Chaperone protein hscA	NC_016810.1	2675913	2677763	-	1468.82	0.620396	0.121909	5.08899	3.59979e-07	4.30876e-06
SL1344_RS06260	SL1344_1197		hypothetical protein	NC_016810.1	1302170	1302496	+	989.73	-1.77694	0.349253	-5.08785	3.62149e-07	4.31344e-06
SL1344_RS16280	SL1344_3122	hybB	hydrogenase-2 cytochrome b subunit	NC_016810.1	3331190	3332368	-	230.167	-1.33778	0.262938	-5.08782	3.62204e-07	4.31344e-06
SL1344_RS10655	SL1344_2048	hisG	ATP phosphoribosyltransferase	NC_016810.1	2147330	2148229	+	285.592	0.746767	0.146854	5.08509	3.67453e-07	4.3649e-06
SL1344_RS23985	SL1344_P1_0066	spvR	Salmonella plasmid virulence lysR family regulator	NC_017720.1	61520	62413	+	33.4847	-1.64815	0.324188	-5.08395	3.69669e-07	4.38016e-06
SL1344_RS02050	SL1344_0395	proY	proline-specific permease ProY	NC_016810.1	454138	455508	+	280.69	0.750502	0.147688	5.08167	3.74129e-07	4.42187e-06
SL1344_RS12875	SL1344_2472	guaB	inosine-5%27-monophosphate dehydrogenase	NC_016810.1	2622168	2623634	-	856.01	0.975016	0.191994	5.07838	3.80671e-07	4.4779e-06
SL1344_RS19275	SL1344_3708	spoT	guanosine-3%27%2C5%27-bis%28diphosphate%29 3%27-pyrophosphohydrolase%3B CG Site No. 156	NC_016810.1	3955384	3957495	+	4156.6	0.577453	0.113709	5.07833	3.80774e-07	4.4779e-06
SL1344_RS22130	SL1344_4247		hypothetical protein	NC_016810.1	4579464	4580369	+	1198.37	1.39492	0.275086	5.07084	3.96056e-07	4.646e-06
SL1344_RS18840	SL1344_3621	glyQ	glycine-tRNA synthetase%2C alpha subunit	NC_016810.1	3863164	3864075	-	1472.46	0.571271	0.112686	5.06959	3.98681e-07	4.66517e-06
SL1344_RS07055	SL1344_1354	ssaS	putative type III secretion protein	NC_016810.1	1456240	1456506	+	54.1842	1.8298	0.361049	5.068	4.02021e-07	4.68095e-06
SL1344_RS09805	SL1344_1889	fliD	flagellar hook associated protein %28FliD%29	NC_016810.1	2006970	2008373	+	54179.9	-0.47397	0.0935147	-5.0684	4.0118e-07	4.68095e-06
SL1344_RS02500	SL1344_0484	gsk	inosine-guanosine kinase	NC_016810.1	548485	549789	+	296.197	0.766625	0.151421	5.06288	4.12979e-07	4.79667e-06
SL1344_RS22875	SL1344_4389		hypothetical protein	NC_016810.1	4723616	4724002	-	5677.29	-0.571845	0.112997	-5.06071	4.17702e-07	4.83958e-06
SL1344_RS07995	SL1344_1534		putative peptidase	NC_016810.1	1650489	1652453	-	537.989	0.601694	0.118945	5.05861	4.22334e-07	4.88122e-06
SL1344_RS03215	SL1344_0625	dacA	D-alanine carboxypeptidase	NC_016810.1	697889	699100	-	1419.02	0.522021	0.103274	5.0547	4.31067e-07	4.96995e-06
SL1344_RS18685	SL1344_3591	yhjV	putative amino acid permease	NC_016810.1	3830256	3831554	+	75.0221	1.22311	0.242028	5.05359	4.33577e-07	4.98666e-06
SL1344_RS02075	SL1344_0400	tgt	queuine tRNA-ribosyltransferase%3B tRNA-guanine transglycosylase	NC_016810.1	460307	461434	+	1044.45	0.638898	0.126451	5.05255	4.35955e-07	5.00178e-06
SL1344_RS12725	SL1344_2442	aegA	putative oxidoreductase	NC_016810.1	2587331	2589292	-	170.39	-1.11119	0.220146	-5.0475	4.47624e-07	5.12317e-06
SL1344_RS07245	SL1344_1390	rnfB	Electron transport complex protein rnfB	NC_016810.1	1490622	1491200	-	111.179	1.05986	0.210717	5.02979	4.91018e-07	5.60618e-06
SL1344_RS21885	SL1344_4200	yjcC	hypothetical protein	NC_016810.1	4523673	4525274	+	751.253	0.752816	0.149749	5.0272	4.97702e-07	5.66874e-06
SL1344_RS05240	SL1344_1007	fabA	D-3-hydroxydecanoyl-%28acyl carrier-protein%29 dehydratase	NC_016810.1	1114230	1114748	-	1391.57	0.830873	0.165499	5.02042	5.15583e-07	5.85821e-06
SL1344_RS07760	SL1344_1488	glgX	glycogen debranching protein	NC_016810.1	1592913	1594988	-	4090.64	-1.7543	0.349872	-5.01411	5.32791e-07	6.02845e-06
SL1344_RS08685	SL1344_1669		hypothetical protein	NC_016810.1	1789065	1789361	+	517.698	-0.72222	0.144041	-5.01399	5.33128e-07	6.02845e-06
SL1344_RS14915	SL1344_2860	iacP	acyl carrier protein	NC_016810.1	3046988	3047236	-	12123.7	1.02412	0.204863	4.99906	5.76096e-07	6.49869e-06
SL1344_RS10455	SL1344_2007	cbiE	precorrin-6Y C5%2C15-methyltransferase	NC_016810.1	2106800	2107405	-	291.986	-0.710073	0.142272	-4.99094	6.00863e-07	6.76186e-06
SL1344_RS15530	SL1344_2980	lgt	prolipoprotein diacylglyceryl transferase	NC_016810.1	3180280	3181155	-	830.94	0.488245	0.0978902	4.98768	6.11101e-07	6.86066e-06
SL1344_RS15010	SL1344_2879	invH	outer membrane lipoprotein	NC_016810.1	3066965	3067408	+	5098.17	0.72881	0.146227	4.98409	6.22529e-07	6.97232e-06
SL1344_RS01200	SL1344_0238	rof	ROF protein	NC_016810.1	280042	280302	-	1556.76	-0.546395	0.110012	-4.96669	6.81037e-07	7.6095e-06
SL1344_RS09710	SL1344_1874		hypothetical protein	NC_016810.1	1992348	1992665	-	202.001	1.23214	0.248147	4.96535	6.85761e-07	7.64412e-06
SL1344_RS21860	SL1344_4195	siiC	putative type-I secretion protein	NC_016810.1	4501549	4502475	+	4133.46	1.37361	0.27686	4.96139	6.99915e-07	7.78345e-06
SL1344_RS07250	SL1344_1391	rnfA	Electron transport complex protein rnfA	NC_016810.1	1491200	1491781	-	339.9	1.0306	0.208368	4.94606	7.57306e-07	8.40181e-06
SL1344_RS12155	SL1344_2338	usg	putative semialdehyde dehydrogenase	NC_016810.1	2478990	2480003	-	726.911	0.740375	0.149795	4.94259	7.709e-07	8.5325e-06
SL1344_RS06300	SL1344_1204	aroQ	chorismate mutase	NC_016810.1	1306706	1307251	+	1440.74	1.19734	0.242304	4.9415	7.75253e-07	8.56054e-06
SL1344_RS21350	SL1344_4098	thiH	thiamine biosynthesis protein	NC_016810.1	4398353	4399486	-	260.489	-1.0646	0.215821	-4.93281	8.1053e-07	8.92912e-06
SL1344_RS03980	SL1344_0763	ybhC	pectinesterase	NC_016810.1	849574	850857	-	1653.64	0.721025	0.146189	4.93216	8.13252e-07	8.93817e-06
SL1344_RS10445	SL1344_2005	cbiF	precorrin-4 C%2811%29-methyltransferase	NC_016810.1	2105475	2106248	-	534.723	-0.911386	0.184943	-4.92792	8.31105e-07	9.1131e-06
SL1344_RS17455	SL1344_3352	accB	biotin carboxyl carrier protein	NC_016810.1	3571515	3571985	+	2456.62	0.549496	0.111661	4.9211	8.60611e-07	9.41468e-06
SL1344_RS13815	SL1344_2652	corB	hypothetical protein	NC_016810.1	2830773	2832014	+	566.859	0.825165	0.16795	4.91316	8.96197e-07	9.78123e-06
SL1344_RS07520	SL1344_1443		hypothetical protein	NC_016810.1	1548928	1549110	+	1797.68	-1.96023	0.400022	-4.9003	9.56902e-07	1.04196e-05
SL1344_RS17865	SL1344_3428		hypothetical protein	NC_016810.1	3633608	3633919	-	1279.78	-0.863443	0.176388	-4.89513	9.82412e-07	1.06727e-05
SL1344_RS05850	SL1344_1123	rluC	ribosomal large subunit pseudouridine synthase C	NC_016810.1	1228273	1229232	+	206.655	1.00742	0.205924	4.8922	9.9715e-07	1.08078e-05
SL1344_RS19805	SL1344_3813		reverse transcriptase	NC_016810.1	4073651	4074586	+	442.99	-0.740245	0.151337	-4.89139	1.00128e-06	1.08277e-05
SL1344_RS21205	SL1344_4078	trmA	tRNA %28uracil-5%29-methyltransferase	NC_016810.1	4368074	4369174	-	119.884	0.90359	0.184845	4.88837	1.01677e-06	1.09699e-05
SL1344_RS19185	SL1344_3690	kdtA	3-deoxy-D-manno-octulosonic-acid transferase	NC_016810.1	3940652	3941929	+	993.602	0.638313	0.130681	4.88452	1.03682e-06	1.11606e-05
SL1344_RS00805	SL1344_0159	acnB	aconitate hydratase 2	NC_016810.1	185853	188450	+	27485.8	0.504663	0.103412	4.8801	1.06033e-06	1.13618e-05
SL1344_RS06145	SL1344_1182	cspH	cold shock protein %28CspH%29	NC_016810.1	1287685	1287897	-	78.1918	1.1102	0.227475	4.88054	1.05794e-06	1.13618e-05
SL1344_RS19435	SL1344_3740		putative glycosyl hydrolase	NC_016810.1	3997257	3998639	+	1038.68	-0.958451	0.196657	-4.87372	1.09515e-06	1.17082e-05
SL1344_RS14030	SL1344_2696		bacteriophage protein	NC_016810.1	2878212	2878793	-	533.919	-0.686569	0.140895	-4.8729	1.09974e-06	1.17305e-05
SL1344_RS16530	SL1344_3170	glgS	glycogen synthesis protein GlgS	NC_016810.1	3380019	3380228	-	165.185	-0.903987	0.185661	-4.86902	1.12151e-06	1.19357e-05
SL1344_RS15720	SL1344_3015	idi	isopentenyl-diphosphate delta-isomerase	NC_016810.1	3219318	3219863	+	1265.87	-0.815981	0.167737	-4.86465	1.14659e-06	1.21751e-05
SL1344_RS11030	SL1344_2123	thiD	phosphomethylpyrimidine kinase	NC_016810.1	2237977	2238777	-	145.956	-0.803211	0.165128	-4.86418	1.14932e-06	1.21766e-05
SL1344_RS01225	SL1344_0243	proS	prolyl-tRNA synthetase	NC_016810.1	282458	284176	-	2771.7	0.562335	0.115661	4.86191	1.16259e-06	1.22895e-05
SL1344_RS05545	SL1344_1066		putative sodium%2Fglucose cotransporter	NC_016810.1	1172764	1174260	-	230.401	-0.710547	0.146318	-4.85617	1.19681e-06	1.25913e-05
SL1344_RS14640	SL1344_2807	alaS	alanyl-tRNA synthetase	NC_016810.1	2993947	2996577	-	8611.87	0.62391	0.128488	4.85577	1.19917e-06	1.25913e-05
SL1344_RS22115	SL1344_4244	dmsC	putative dimethyl sulfoxide reductase subunit C	NC_016810.1	4576234	4577007	+	110.135	-1.51314	0.311605	-4.85596	1.19802e-06	1.25913e-05
SL1344_RS09305	SL1344_1793	pagO	inner membrane protein %28PagO%29	NC_016810.1	1917075	1917989	+	537.111	0.840749	0.173178	4.85482	1.20495e-06	1.26238e-05
SL1344_RS24510	SL1344_P2_0062	traS	conjugal transfer protein	NC_017718.1	53206	53394	-	26.1721	-1.77222	0.365408	-4.84997	1.23482e-06	1.2908e-05
SL1344_RS16505	SL1344_3165	assT	arylsulfate sulfotransferase	NC_016810.1	3375206	3377002	+	332.756	-0.659042	0.136234	-4.83758	1.31429e-06	1.37083e-05
SL1344_RS04430	SL1344_0852	rimK	ribosomal protein S6 modification protein	NC_016810.1	945821	946723	+	276.654	0.715987	0.148202	4.83115	1.35747e-06	1.41273e-05
SL1344_RS07805	SL1344_1497	adhP	alcohol dehydrogenase	NC_016810.1	1604647	1605657	+	9205.98	-1.07141	0.222086	-4.8243	1.40498e-06	1.45894e-05
SL1344_RS08155	SL1344_1567		hypothetical protein	NC_016810.1	1683729	1685279	+	332.779	0.916785	0.190553	4.81117	1.50049e-06	1.5547e-05
SL1344_RS23385	SL1344_4486	rimI	ribosomal-protein-alanine acetyltransferase	NC_016810.1	4833234	4833680	+	164.806	0.79457	0.165218	4.80921	1.51525e-06	1.56654e-05
SL1344_RS19930	SL1344_3838	atpB	ATP synthase subunit A	NC_016810.1	4100663	4101478	-	7045.51	0.450122	0.0936814	4.80482	1.54892e-06	1.59783e-05
SL1344_RS05835	SL1344_1121	flgL	flagellar hook-associated protein 3	NC_016810.1	1223286	1224239	+	20408.5	-0.458533	0.0955208	-4.80034	1.58394e-06	1.63038e-05
SL1344_RS07620	SL1344_1462	hyaF2	hydrogenase-1 operon protein HyaF2	NC_016810.1	1565756	1566817	-	1553	0.692763	0.14454	4.79289	1.64399e-06	1.6885e-05
SL1344_RS07570	SL1344_1452	sotB	sugar efflux transporter	NC_016810.1	1555755	1556945	-	101.715	1.04175	0.217478	4.79014	1.66666e-06	1.70805e-05
SL1344_RS06515	SL1344_1246	osmE	osmotically inducible lipoprotein E	NC_016810.1	1348018	1348359	+	10081.1	-1.56993	0.327801	-4.78927	1.67387e-06	1.71171e-05
SL1344_RS15075	SL1344_2892		permease	NC_016810.1	3078125	3079621	-	334.107	-1.11367	0.232702	-4.78581	1.70301e-06	1.73773e-05
SL1344_RS02815	SL1344_0547		hypothetical protein	NC_016810.1	614292	615932	-	28.9022	1.80932	0.378399	4.78152	1.73975e-06	1.77138e-05
SL1344_RS03510	SL1344_0677		hypothetical protein	NC_016810.1	757232	757513	-	92.4055	1.03389	0.21637	4.77833	1.76753e-06	1.79578e-05
SL1344_RS07585	SL1344_1455		glutaminase	NC_016810.1	1559497	1560423	+	95.1941	0.90271	0.18905	4.77498	1.79725e-06	1.82204e-05
SL1344_RS11435	SL1344_2203	yejK	nucleoid-asociated protein	NC_016810.1	2325190	2326197	-	607.026	0.594847	0.124697	4.77034	1.83913e-06	1.86049e-05
SL1344_RS05990	SL1344_1151		hypothetical protein	NC_016810.1	1253570	1253827	+	358.132	1.16155	0.243724	4.76582	1.88083e-06	1.89495e-05
SL1344_RS07635	SL1344_1465	hyaD2	hydrogenase 1 maturation protease	NC_016810.1	1567541	1568149	-	1096.84	0.695423	0.14592	4.76578	1.88125e-06	1.89495e-05
SL1344_RS09750	SL1344_1878		hypothetical protein	NC_016810.1	1996935	1997159	+	180.729	0.997781	0.209522	4.76219	1.91504e-06	1.92075e-05
SL1344_RS16085	SL1344_3085	mutY	A%2FG-specific adenine glycosylase	NC_016810.1	3289388	3290440	+	720.955	0.669278	0.140533	4.76241	1.91291e-06	1.92075e-05
SL1344_RS13830	SL1344_2655	ppnK	hypothetical protein	NC_016810.1	2833488	2834366	+	732.017	-0.541255	0.11367	-4.76164	1.92028e-06	1.92192e-05
SL1344_RS02025	SL1344_0391	sbcD	exonuclease SbcD	NC_016810.1	448864	450066	-	244.683	0.733381	0.154442	4.74858	2.0485e-06	2.04589e-05
SL1344_RS17460	SL1344_3353	accC	biotin carboxylase	NC_016810.1	3571996	3573345	+	5011.2	0.661361	0.139315	4.74723	2.06223e-06	2.05523e-05
SL1344_RS23995	SL1344_P1_0067	spvA	Salmonella plasmid virulence outer membrane protein	NC_017720.1	62925	63692	+	571.397	-1.82125	0.383806	-4.74524	2.08264e-06	2.07119e-05
SL1344_RS11790	SL1344_2266		putative lipopolysaccharide biosynthesis protein	NC_016810.1	2401687	2402826	+	4396.11	0.713225	0.150408	4.74194	2.11686e-06	2.10078e-05
SL1344_RS03230	SL1344_0628	mrdA	penicillin-binding protein 2	NC_016810.1	701433	703334	-	545.016	0.685048	0.144591	4.73785	2.15998e-06	2.13906e-05
SL1344_RS08835	SL1344_1698	chaB	cation transport regulator ChaB	NC_016810.1	1825609	1825839	-	988.689	-1.63964	0.346153	-4.73675	2.17168e-06	2.14613e-05
SL1344_RS18835	SL1344_3620	glyS	glycine-tRNA synthetase%2C beta subunit	NC_016810.1	3861085	3863154	-	3139.9	0.617076	0.130512	4.72813	2.26601e-06	2.23466e-05
SL1344_RS17110	SL1344_3284		hypothetical protein	NC_016810.1	3499573	3500355	-	501.609	0.741933	0.157369	4.7146	2.42181e-06	2.38331e-05
SL1344_RS09095	SL1344_1750		putative ATP-dependent helicase	NC_016810.1	1876083	1877993	-	555.144	0.574187	0.122031	4.70524	2.53573e-06	2.4902e-05
SL1344_RS14940	SL1344_2865	spaT	type III secretion-associated chaperone	NC_016810.1	3053474	3053971	-	33639	0.811735	0.172846	4.69629	2.64936e-06	2.59637e-05
SL1344_RS06855	SL1344_1314		putative hydrolase	NC_016810.1	1419957	1420850	-	218.611	-1.0343	0.220281	-4.69537	2.6612e-06	2.60255e-05
SL1344_RS10440	SL1344_2004	cbiG	cobalamin biosynthesis protein	NC_016810.1	2104439	2105494	-	871.1	-0.820124	0.174948	-4.68781	2.7615e-06	2.69504e-05
SL1344_RS04380	SL1344_0841	ybjG	putative permease	NC_016810.1	936835	937443	-	386.127	1.07953	0.230414	4.68517	2.79729e-06	2.72431e-05
SL1344_RS06050	SL1344_1163	potA	spermidine%2Fputrescine transport ATP-binding protein PotA %28ABC superfamily%29	NC_016810.1	1268172	1269308	-	327.263	0.620669	0.132563	4.68205	2.84013e-06	2.76033e-05
SL1344_RS10425	SL1344_2001	cbiK	sirohydrochlorin cobaltochelatase	NC_016810.1	2102129	2102923	-	669.994	-0.810415	0.173125	-4.68111	2.85332e-06	2.76536e-05
SL1344_RS17440	SL1344_3349	yhdH	oxidoreductase	NC_016810.1	3568431	3569405	+	897.103	-0.687716	0.146922	-4.68084	2.85707e-06	2.76536e-05
SL1344_RS07765	SL1344_1489		putative hydrolase	NC_016810.1	1595045	1597573	-	3148.22	-1.80077	0.384822	-4.67949	2.87585e-06	2.77783e-05
SL1344_RS08070	SL1344_1549	aac	aminoglycoside 6%27-N-acetyltransferase	NC_016810.1	1664211	1664648	+	234.18	-0.726511	0.15531	-4.67781	2.89955e-06	2.79498e-05
SL1344_RS10415	SL1344_1999	cbiM	cobalamin biosynthesis protein	NC_016810.1	2100685	2101422	-	729.666	-0.88339	0.189013	-4.67369	2.95834e-06	2.84581e-05
SL1344_RS24545	SL1344_P2_0069	traL	conjugal transfer protein	NC_017718.1	58119	58466	-	31.7121	-1.47064	0.314804	-4.67159	2.98874e-06	2.86919e-05
SL1344_RS21155	SL1344_4068	yijP	hypothetical protein	NC_016810.1	4354747	4356480	-	1126.25	0.800954	0.171482	4.67078	3.00062e-06	2.87473e-05
SL1344_RS06055	SL1344_1164	pepT	Peptidase T	NC_016810.1	1269559	1270788	+	852.706	-0.803672	0.172206	-4.66693	3.05733e-06	2.9231e-05
SL1344_RS22010	SL1344_4225	phnB	hypothetical protein	NC_016810.1	4550896	4551339	-	681.425	-1.45088	0.31096	-4.66582	3.07386e-06	2.93295e-05
SL1344_RS18675				NC_016810.1	3829506	3829613	-	1167.05	-0.708032	0.151777	-4.66496	3.08677e-06	2.9393e-05
SL1344_RS19690	SL1344_3791	torT	Solute binding receptor protein	NC_016810.1	4046645	4047685	-	248.454	-0.903342	0.193785	-4.66157	3.13812e-06	2.98216e-05
SL1344_RS24150	SL1344_P1_0096	rcK	resistance to complement killing	NC_017720.1	88293	88850	+	279.395	-0.861157	0.184853	-4.65861	3.18355e-06	3.01924e-05
SL1344_RS20785	SL1344_3993		alcohol dehydrogenase	NC_016810.1	4275245	4276393	-	348.18	-0.765553	0.16438	-4.65722	3.20507e-06	3.03353e-05
SL1344_RS00340	SL1344_0068	carB	carbamoyl-phosphate synthase large subunit	NC_016810.1	77050	80277	+	1062.93	-0.988141	0.212607	-4.64774	3.35594e-06	3.16994e-05
SL1344_RS06350	SL1344_1214		hypothetical protein	NC_016810.1	1311755	1312939	-	60.4693	1.06703	0.229738	4.64457	3.40791e-06	3.21258e-05
SL1344_RS08290	SL1344_1592		hypothetical protein	NC_016810.1	1712130	1713077	+	9523.68	-0.578217	0.124632	-4.6394	3.49419e-06	3.28734e-05
SL1344_RS12125	SL1344_2332	cvpA	colicin V production protein %28DedE protein%29	NC_016810.1	2473607	2474095	-	649.502	0.502379	0.108381	4.63529	3.56431e-06	3.34661e-05
SL1344_RS00765	SL1344_0150	aroP	aromatic amino acid transport protein AroP	NC_016810.1	173384	174754	-	512.295	-0.648443	0.140014	-4.63129	3.63392e-06	3.40517e-05
SL1344_RS06140	SL1344_1181	envE	putative lipoprotein	NC_016810.1	1286749	1287270	-	1100.59	0.791725	0.171018	4.62949	3.66575e-06	3.42137e-05
SL1344_RS21795	SL1344_4182	dnaB	replicative DNA helicase	NC_016810.1	4487883	4489298	+	869.057	0.586802	0.126746	4.62975	3.66109e-06	3.42137e-05
SL1344_RS24455	SL1344_P2_0052	trbA	conjugal transfer protein	NC_017718.1	40421	41629	-	116.487	-1.23897	0.267962	-4.62367	3.77006e-06	3.51176e-05
SL1344_RS08720	SL1344_1676	oppB	oligopeptide transport system permease protein %28OppB%29	NC_016810.1	1795419	1796339	-	1311.5	-0.807833	0.174755	-4.62266	3.78855e-06	3.52201e-05
SL1344_RS06865	SL1344_1316		putative ribokinase%2Fregulatory protein	NC_016810.1	1421658	1422884	-	287.645	-1.09807	0.237625	-4.62103	3.81836e-06	3.54271e-05
SL1344_RS05740	SL1344_1102	grxB	glutaredoxin	NC_016810.1	1206492	1207139	-	9392.97	-1.08739	0.235373	-4.61986	3.8399e-06	3.55569e-05
SL1344_RS16510	SL1344_3166	dsbA	disulfide isomerase	NC_016810.1	3377022	3377693	+	215.969	-0.694119	0.150276	-4.61895	3.85683e-06	3.56435e-05
SL1344_RS10700	SL1344_2057	udg	UDP-glucose 6-dehydrogenase	NC_016810.1	2155673	2156839	-	1950.14	1.21989	0.264382	4.6141	3.94796e-06	3.64141e-05
SL1344_RS04860	SL1344_0936	ompF	outer membrane protein F	NC_016810.1	1046348	1047439	-	14875.1	0.540431	0.117295	4.60745	4.07639e-06	3.75252e-05
SL1344_RS05560	SL1344_1069		hypothetical protein	NC_016810.1	1176989	1177681	+	91.8831	-1.06992	0.232262	-4.60651	4.09475e-06	3.76205e-05
SL1344_RS08815	SL1344_1694	narX	nitrate%2Fnitrite sensor protein NarX	NC_016810.1	1821135	1822931	+	325.969	0.629339	0.1368	4.60043	4.2162e-06	3.85856e-05
SL1344_RS20530	SL1344_3943		hypothetical protein	NC_016810.1	4224288	4224557	+	790.461	-0.662451	0.143997	-4.60045	4.21578e-06	3.85856e-05
SL1344_RS11590	SL1344_2226	napB	cytochrome c-type protein NapB	NC_016810.1	2352011	2352460	-	171.242	0.9513	0.20682	4.59966	4.23178e-06	3.8653e-05
SL1344_RS16910	SL1344_3247		putative protease	NC_016810.1	3460978	3461973	+	60.7132	-2.40329	0.522924	-4.59586	4.30969e-06	3.92884e-05
SL1344_RS23420	SL1344_4492		hypothetical protein	NC_016810.1	4839369	4840232	-	54.6605	-1.28094	0.278867	-4.59337	4.36145e-06	3.96833e-05
SL1344_RS16960	SL1344_3257	truB	tRNA pseudouridine 55 synthase %28psi55 synthase%29 %28p35 protein%29	NC_016810.1	3472749	3473693	-	856.672	0.485429	0.105726	4.59139	4.40294e-06	3.99834e-05
SL1344_RS04865	SL1344_0937	asnS	asparaginyl-tRNA synthetase	NC_016810.1	1048046	1049446	-	6316.52	0.571169	0.12451	4.58735	4.48916e-06	4.06191e-05
SL1344_RS16375	SL1344_3141		hypothetical protein	NC_016810.1	3348632	3349087	+	791.242	-0.542391	0.118238	-4.5873	4.4902e-06	4.06191e-05
SL1344_RS14860	SL1344_2850	orgAa	oxygen-regulated invasion protein	NC_016810.1	3037001	3037579	-	22070.8	1.07154	0.233675	4.58559	4.52696e-06	4.0873e-05
SL1344_RS14280	SL1344_2743		putative solute-binding protein	NC_016810.1	2920209	2921888	+	92.9157	-0.942763	0.205649	-4.58433	4.55451e-06	4.10429e-05
SL1344_RS10630	SL1344_2043	sopA	secreted protein SopA	NC_016810.1	2139285	2141633	+	20308.5	1.09253	0.238544	4.58	4.64977e-06	4.18213e-05
SL1344_RS24445	SL1344_P2_0050	trbC	conjugal transfer protein	NC_017718.1	37048	39123	-	419.834	-0.653018	0.14264	-4.57807	4.69277e-06	4.21274e-05
SL1344_RS00230	SL1344_0046	ribF	riboflavin biosynthesis protein RibF	NC_016810.1	52872	53810	+	1099.81	0.582362	0.127255	4.57635	4.73166e-06	4.23957e-05
SL1344_RS07090	SL1344_1359	cfa	cyclopropane-fatty-acyl-phospholipid synthase	NC_016810.1	1461087	1462235	-	6948.01	-1.27886	0.279607	-4.57378	4.79009e-06	4.28376e-05
SL1344_RS10430	SL1344_2002	cbiJ	cobalt-precorrin-6a reductase	NC_016810.1	2102926	2103717	-	442.911	-0.748923	0.163947	-4.56808	4.92207e-06	4.39343e-05
SL1344_RS16885	SL1344_3242		hypothetical protein	NC_016810.1	3458457	3458975	+	3963.92	-1.54978	0.33949	-4.56502	4.99453e-06	4.44126e-05
SL1344_RS21320	SL1344_4092	rpoB	DNA-directed RNA polymerase%2C beta-subunit	NC_016810.1	4387239	4391267	+	24275.1	0.485828	0.106423	4.56507	4.99323e-06	4.44126e-05
SL1344_RS12140	SL1344_2335	accD	acetyl-CoA carboxylase subunit beta	NC_016810.1	2476406	2477320	-	2507.11	0.406384	0.0891865	4.55656	5.19979e-06	4.61506e-05
SL1344_RS06255	SL1344_1196		hypothetical protein	NC_016810.1	1300843	1301976	-	1227.05	-1.57942	0.346952	-4.55228	5.30676e-06	4.70113e-05
SL1344_RS21380	SL1344_4104	rsD	putative regulatory protein	NC_016810.1	4404081	4404569	-	1107.54	-0.988958	0.217266	-4.55183	5.31804e-06	4.70227e-05
SL1344_RS03240	SL1344_0630		hypothetical protein	NC_016810.1	703836	704153	-	475.972	0.721085	0.158583	4.54704	5.44057e-06	4.80158e-05
SL1344_RS14885	SL1344_2855	hilD	CDS	NC_016810.1	3040412	3041341	+	32264.1	0.937496	0.206248	4.54548	5.4809e-06	4.82812e-05
SL1344_RS11800	SL1344_2268		putative lipopolysaccharide modification protein	NC_016810.1	2403809	2405791	+	10187	0.673044	0.148141	4.54328	5.53861e-06	4.84949e-05
SL1344_RS12390	SL1344_2380		hypothetical protein	NC_016810.1	2527433	2527825	+	454.585	-0.92587	0.203802	-4.54298	5.54639e-06	4.84949e-05
SL1344_RS22475	SL1344_4311		hypothetical protein	NC_016810.1	4641861	4642136	-	546.981	-1.2982	0.285716	-4.54366	5.52857e-06	4.84949e-05
SL1344_RS24410	SL1344_P2_0044;partial=true	ydgA	putative transposase	NC_017718.1	30434	31360	+	4176.77	-0.663053	0.145935	-4.54347	5.53352e-06	4.84949e-05
SL1344_RS16195	SL1344_3105		hypothetical protein	NC_016810.1	3311675	3312160	-	104.682	-1.21	0.266804	-4.53514	5.75646e-06	5.02382e-05
SL1344_RS09165	SL1344_1764	rrmA	rRNA guanine-N1-methyltransferase	NC_016810.1	1890275	1891084	-	138.388	0.851277	0.187787	4.53321	5.80942e-06	5.06065e-05
SL1344_RS15430	SL1344_2963		lipoprotein	NC_016810.1	3156998	3157225	-	22943	-1.63603	0.361481	-4.52591	6.01362e-06	5.22885e-05
SL1344_RS22240	SL1344_4268	yjeI	hypothetical protein	NC_016810.1	4597582	4597935	+	2532.17	-0.468129	0.10358	-4.51948	6.19927e-06	5.38033e-05
SL1344_RS07770	SL1344_1490		putative hydrolase	NC_016810.1	1597570	1599354	-	2770.9	-1.79964	0.398585	-4.51508	6.32927e-06	5.47541e-05
SL1344_RS16975	SL1344_3260	nusA	transcription termination%2Fantitermination L factor	NC_016810.1	3477018	3478520	-	3544.05	0.465525	0.103107	4.51499	6.33211e-06	5.47541e-05
SL1344_RS12260	SL1344_2359		hypothetical protein	NC_016810.1	2499456	2499740	-	835.161	-0.790579	0.175222	-4.51188	6.42569e-06	5.54614e-05
SL1344_RS08015	SL1344_1538	tehB	tellurite resistance protein TehB	NC_016810.1	1655215	1655811	-	836.315	-0.556573	0.12338	-4.51106	6.45052e-06	5.55737e-05
SL1344_RS06645	SL1344_1271	pheS	phenylalanyl-tRNA synthetase subunit alpha	NC_016810.1	1372531	1373514	+	1266.38	0.565224	0.125345	4.50936	6.50225e-06	5.5917e-05
SL1344_RS02975	SL1344_0577	fepE	ferric enterobactin transport protein	NC_016810.1	649084	650220	+	186.617	-0.673708	0.149482	-4.50696	6.5762e-06	5.63469e-05
SL1344_RS15160	SL1344_2909	ispD	2-C-methyl-D-erythritol 4-phosphate cytidylyltransferase	NC_016810.1	3093306	3094016	-	540.408	0.759896	0.168592	4.5073	6.56576e-06	5.63469e-05
SL1344_RS02820	SL1344_0548	gtrB	bactoprenol glucosyl transferase	NC_016810.1	615925	616851	-	19.011	2.44797	0.544014	4.49982	6.80103e-06	5.81674e-05
SL1344_RS02595	SL1344_0503	sfbA	lipoprotein	NC_016810.1	570600	571430	+	327.244	0.623801	0.138661	4.49876	6.83522e-06	5.83537e-05
SL1344_RS05285	SL1344_1016	mgsA	methylglyoxal synthase	NC_016810.1	1124846	1125304	-	977.936	-0.486898	0.108376	-4.49266	7.034e-06	5.99419e-05
SL1344_RS16955	SL1344_3256	rpsO	30S ribosomal protein S15	NC_016810.1	3472329	3472598	-	3433.58	0.779806	0.173791	4.48704	7.22183e-06	6.14312e-05
SL1344_RS16405	SL1344_3146	sufI	SufI protein	NC_016810.1	3355171	3356583	-	1454.32	0.629015	0.140252	4.4849	7.29498e-06	6.19415e-05
SL1344_RS14390	SL1344_2764	virK	virulence protein	NC_016810.1	2950949	2951878	+	9221.29	1.23803	0.276238	4.48177	7.40273e-06	6.27431e-05
SL1344_RS21325	SL1344_4093	rpoC	DNA-directed RNA polymerase%2C beta%27-subunit	NC_016810.1	4391344	4395567	+	24718.9	0.518344	0.11587	4.47348	7.6957e-06	6.5109e-05
SL1344_RS06045	SL1344_1162	potB	spermidine%2Fputrescine transport system permease PotB	NC_016810.1	1267325	1268188	-	137.689	0.854012	0.190999	4.4713	7.77464e-06	6.56587e-05
SL1344_RS09515	SL1344_1837	yecD	putative hydrolase	NC_016810.1	1954775	1955341	+	482.925	-0.645995	0.144578	-4.46813	7.89072e-06	6.65196e-05
SL1344_RS06915	SL1344_1326	spiR	putative two-component sensor kinase	NC_016810.1	1433688	1436450	-	5052.41	0.678924	0.15226	4.45899	8.23461e-06	6.92944e-05
SL1344_RS07965	SL1344_1529		putative regulatory protein	NC_016810.1	1645247	1646671	-	2120.18	0.598343	0.134243	4.45716	8.3054e-06	6.97654e-05
SL1344_RS06455	SL1344_1234	gdhA	NADP-specific glutamate dehydrogenase	NC_016810.1	1335489	1336832	-	1476.6	-0.516169	0.115851	-4.45547	8.37101e-06	7.01912e-05
SL1344_RS23140	SL1344_4441		aspartate racemase	NC_016810.1	4784909	4785643	+	162.441	-0.867844	0.194819	-4.45463	8.40395e-06	7.03419e-05
SL1344_RS04570	SL1344_0880	ybjY	hypothetical protein	NC_016810.1	975148	976266	+	1531.84	0.597353	0.134397	4.4447	8.80153e-06	7.35389e-05
SL1344_RS15985	SL1344_3065	metK	S-adenosylmethionine synthetase	NC_016810.1	3272395	3273549	+	2682.23	0.923247	0.207746	4.44411	8.82569e-06	7.361e-05
SL1344_RS02090	SL1344_0403	secF	protein-export membrane protein SecF	NC_016810.1	463675	464646	+	1552.78	0.624409	0.140757	4.43608	9.16114e-06	7.61378e-05
SL1344_RS06910	SL1344_1325	ssrB	putative two-component response regulator	NC_016810.1	1433019	1433657	-	3720.53	0.709314	0.15989	4.43627	9.15307e-06	7.61378e-05
SL1344_RS24640	SL1344_P2_0094	pilM	pilus protein	NC_017718.1	80235	80672	-	28.3823	-1.49666	0.337505	-4.43448	9.22928e-06	7.65689e-05
SL1344_RS09775	SL1344_1883	fliY	cystine-binding periplasmic protein %28FliY%29	NC_016810.1	2000758	2001558	-	5426.21	-0.526084	0.118706	-4.43181	9.34448e-06	7.73881e-05
SL1344_RS11795	SL1344_2267	pmrF	putative lipopolysaccharide modification protein	NC_016810.1	2402829	2403812	+	4334.18	0.664855	0.150201	4.42643	9.58073e-06	7.92052e-05
SL1344_RS05245	SL1344_1008		hypothetical protein	NC_016810.1	1114817	1116577	-	978.909	0.591238	0.133642	4.42403	9.68768e-06	7.99489e-05
SL1344_RS09205	SL1344_1772		putative membrane transport protein	NC_016810.1	1896206	1897579	+	111.65	-0.840252	0.190227	-4.4171	1.00036e-05	8.24115e-05
SL1344_RS16980	SL1344_3261		hypothetical protein	NC_016810.1	3478548	3479000	-	1096.35	0.552306	0.125137	4.41359	1.01669e-05	8.36102e-05
SL1344_RS15525	SL1344_2979	thyA	Thymidylate synthase	NC_016810.1	3179479	3180273	-	1174.13	0.46485	0.105351	4.41241	1.02227e-05	8.39221e-05
SL1344_RS11805	SL1344_2269		hypothetical protein	NC_016810.1	2405788	2406687	+	2567.46	0.77144	0.175144	4.40459	1.05982e-05	8.68539e-05
SL1344_RS01160	SL1344_0230	lpxB	Lipid-A-disaccharide synthase	NC_016810.1	267779	268927	+	1402.02	0.463059	0.105156	4.40353	1.06502e-05	8.71281e-05
SL1344_RS18795	SL1344_3612	yiaE	putative 2-hydroxyacid dehydrogenase	NC_016810.1	3855002	3855976	+	1006.57	-0.690704	0.156923	-4.40155	1.07481e-05	8.77762e-05
SL1344_RS12655	SL1344_2428	eutM	ethanolamine utilization protein	NC_016810.1	2572928	2573218	-	101.446	-0.85551	0.194446	-4.39974	1.08382e-05	8.83588e-05
SL1344_RS00180	SL1344_0036		putative secreted sulfatase	NC_016810.1	40131	41624	+	625.011	-0.483743	0.109982	-4.39839	1.09055e-05	8.87531e-05
SL1344_RS04285	SL1344_0823	ybiK	putative L-asparaginase	NC_016810.1	916410	917351	+	1386.6	0.403304	0.0917396	4.39618	1.10173e-05	8.95082e-05
SL1344_RS19995	SL1344_3851	rbsB	D-ribose-binding periplasmic protein	NC_016810.1	4115898	4116788	+	1989.93	-0.475271	0.108191	-4.39289	1.11856e-05	9.07188e-05
SL1344_RS08010	SL1344_1537		putative lipoprotein	NC_016810.1	1654391	1655059	-	2793.75	-1.22693	0.279859	-4.38412	1.16456e-05	9.42872e-05
SL1344_RS02675	SL1344_0520	allC	allantoate amidohydrolase	NC_016810.1	588211	589446	-	335.71	-0.683604	0.156077	-4.37991	1.18729e-05	9.59627e-05
SL1344_RS08120	SL1344_1560		hypothetical protein	NC_016810.1	1677004	1677720	-	18.8815	1.7761	0.405767	4.37715	1.20243e-05	9.70193e-05
SL1344_RS11730	SL1344_2254	glpB	anaerobic glycerol-3-phosphate dehydrogenase subunit B	NC_016810.1	2389570	2390829	+	5925.23	-0.5371	0.122741	-4.37587	1.2095e-05	9.74226e-05
SL1344_RS12880	SL1344_2473	xseA	exodeoxyribonuclease VII large subunit	NC_016810.1	2623795	2625144	+	545.536	0.655681	0.149874	4.37488	1.215e-05	9.76983e-05
SL1344_RS11735	SL1344_2255	glpC	anaerobic glycerol-3-phosphate dehydrogenase subunit C	NC_016810.1	2390826	2392016	+	6754.93	-0.738033	0.168826	-4.37155	1.23368e-05	9.9031e-05
SL1344_RS07790	SL1344_1494		hypothetical protein	NC_016810.1	1602034	1602249	+	1287.53	-3.27721	0.750874	-4.36453	1.27397e-05	0.000102091
SL1344_RS08025	SL1344_1540		putative transferase	NC_016810.1	1656918	1657898	+	370.4	-1.15967	0.265773	-4.36339	1.28064e-05	0.000102451
SL1344_RS16275	SL1344_3121	hybC	hydrogenase-2 large subunit	NC_016810.1	3329490	3331193	-	926.759	-0.676283	0.155199	-4.35752	1.31544e-05	0.000105056
SL1344_RS10925	SL1344_2102		hypothetical protein	NC_016810.1	2210207	2211559	+	71.8949	0.912625	0.209457	4.35711	1.31792e-05	0.000105076
SL1344_RS21900	SL1344_4203		putative glutathione-S-transferase	NC_016810.1	4526423	4527091	+	1451.69	-1.00754	0.231378	-4.35454	1.33347e-05	0.000106136
SL1344_RS01245	SL1344_0247	yaeE	ABC transporter permease	NC_016810.1	286368	287021	-	265.777	0.778396	0.17879	4.3537	1.33862e-05	0.000106366
SL1344_RS17925	SL1344_3440	yhfC	hypothetical protein	NC_016810.1	3643554	3644735	+	87.9245	1.0504	0.241409	4.35113	1.35436e-05	0.000107436
SL1344_RS14395	SL1344_2765	mig-14	putative transcriptional regulator	NC_016810.1	2952171	2953067	+	9686.55	0.937483	0.215611	4.34802	1.37373e-05	0.000108789
SL1344_RS14470	SL1344_2779	ygaU	hypothetical protein	NC_016810.1	2967727	2968176	-	3702.05	-1.89724	0.436434	-4.34715	1.37916e-05	0.000109035
SL1344_RS05885	SL1344_1130	fabH	3-oxoacyl-ACP synthase	NC_016810.1	1233454	1234407	+	1237.64	0.586239	0.134978	4.34321	1.40413e-05	0.000110823
SL1344_RS22120	SL1344_4245		hypothetical protein	NC_016810.1	4577083	4577676	+	180.667	-0.907304	0.208972	-4.34175	1.41353e-05	0.00011134
SL1344_RS23220	SL1344_4456	hsdM	type I restriction enzyme	NC_016810.1	4799595	4801184	-	525.378	0.526124	0.121186	4.34146	1.41542e-05	0.00011134
SL1344_RS03840	SL1344_0735	ybgR	cation transport protein	NC_016810.1	821273	822211	-	1029.22	-0.552719	0.127327	-4.34094	1.41873e-05	0.000111414
SL1344_RS08635	SL1344_1659		hypothetical protein	NC_016810.1	1782411	1782593	+	5324.92	-3.98141	0.91733	-4.34022	1.42342e-05	0.000111596
SL1344_RS01855				NC_016810.1	410662	410793	+	343.366	-1.89009	0.43599	-4.33517	1.45648e-05	0.000113998
SL1344_RS15895	SL1344_3048		hypothetical protein	NC_016810.1	3254468	3255046	+	57.7148	-1.29954	0.299873	-4.33363	1.4667e-05	0.000114607
SL1344_RS14865	SL1344_2851	prgK	type III secretion system apparatus	NC_016810.1	3037572	3038330	-	59358.2	0.976013	0.225244	4.33315	1.46993e-05	0.000114669
SL1344_RS03385	SL1344_0659	miaB	MiaB protein %28putative tRNA-thiotransferase %28or tRNA-methylthiotransferase%29%29	NC_016810.1	733898	735322	-	1541.58	0.509595	0.117792	4.32621	1.51699e-05	0.000118145
SL1344_RS16770	SL1344_3217	tdcA	TDC operon transcriptional activator	NC_016810.1	3433178	3434116	-	121.91	-0.906304	0.209646	-4.32302	1.53905e-05	0.000119664
SL1344_RS08225	SL1344_1581		pyruvate-flavodoxin oxidoreductase	NC_016810.1	1698978	1702502	+	1647.8	-1.25984	0.291809	-4.31735	1.57917e-05	0.000122581
SL1344_RS19615	SL1344_3777		putative lipoprotein	NC_016810.1	4032024	4032284	+	559.655	-0.752908	0.174705	-4.30961	1.63546e-05	0.000126741
SL1344_RS18385	SL1344_3532	livJ	leu%2File%2Fval%2Fthr-binding protein	NC_016810.1	3755824	3756942	-	441.941	-0.690329	0.160204	-4.30907	1.6394e-05	0.000126838
SL1344_RS00920	SL1344_0182	panC	Pantoate--beta-alanine ligase	NC_016810.1	211502	212356	-	571.722	0.516663	0.120095	4.30213	1.69162e-05	0.000130663
SL1344_RS02085	SL1344_0402	secD	protein-export membrane protein SecD	NC_016810.1	461850	463664	+	3316.83	0.506443	0.117806	4.29895	1.71606e-05	0.000132333
SL1344_RS18495	SL1344_3554	pitA	putative low-affinity inorganic phosphate transporter	NC_016810.1	3779818	3781314	+	1457.95	0.433505	0.100919	4.29557	1.74242e-05	0.000133927
SL1344_RS21110	SL1344_4058	gldA	glycerol dehydrogenase	NC_016810.1	4344141	4345244	-	950.725	-0.623849	0.14522	-4.29589	1.73992e-05	0.000133927
SL1344_RS11685	SL1344_2245	ubiG	3-demethylubiquinone-9 3-methyltransferase	NC_016810.1	2378032	2378760	+	1363.65	-0.578201	0.134967	-4.28401	1.83552e-05	0.000140395
SL1344_RS13090	SL1344_2516	hcaT	putative 3-phenylpropionate permease	NC_016810.1	2690063	2691202	-	220.58	0.774129	0.180687	4.28436	1.83262e-05	0.000140395
SL1344_RS19075	SL1344_3668	grxC	glutaredoxin 3	NC_016810.1	3917861	3918112	-	2924.33	-0.51288	0.119706	-4.28452	1.83137e-05	0.000140395
SL1344_RS15890	SL1344_3047		hypothetical protein	NC_016810.1	3254017	3254442	+	66.8139	-1.45612	0.340328	-4.27858	1.88086e-05	0.000143629
SL1344_RS18365	SL1344_3529	livH	high-affinity branched-chain amino acid transport system permease	NC_016810.1	3752729	3753655	-	138.085	-0.751129	0.175608	-4.2773	1.89172e-05	0.000144224
SL1344_RS01205	SL1344_0239		hypothetical protein	NC_016810.1	280289	280489	-	1073.18	-0.488958	0.114367	-4.27534	1.90842e-05	0.000145233
SL1344_RS15190	SL1344_2915	iap	alkaline phosphatase isozyme conversion protein	NC_016810.1	3098111	3099157	+	481.679	0.912426	0.213432	4.27503	1.91113e-05	0.000145233
SL1344_RS10465	SL1344_2009	cbiC	precorrin-8X methylmutase	NC_016810.1	2108538	2109170	-	342.407	-0.757335	0.177176	-4.27447	1.91594e-05	0.000145364
SL1344_RS20810	SL1344_3998	rhaR	L-rhamnose operon transcriptional activator	NC_016810.1	4281492	4282340	+	265.006	-0.7412	0.173463	-4.27295	1.92904e-05	0.000146122
SL1344_RS14880	SL1344_2854	prgH	type III secretion apparatus component	NC_016810.1	3038918	3040096	-	39577.5	0.828904	0.194367	4.26463	2.00231e-05	0.000151429
SL1344_RS08090	SL1344_1553		putative esterase	NC_016810.1	1668555	1670063	-	793.805	-1.16842	0.274149	-4.262	2.02604e-05	0.000152978
SL1344_RS16915	SL1344_3248		hypothetical protein	NC_016810.1	3461982	3462860	+	55.9794	-1.65836	0.389319	-4.25964	2.04752e-05	0.000154351
SL1344_RS18605	SL1344_3576		hypothetical protein	NC_016810.1	3807909	3808676	-	4738.36	-0.598691	0.140732	-4.25411	2.09879e-05	0.000157963
SL1344_RS18355	SL1344_3527	livG	high-affinity branched-chain amino acid transport ATP-binding protein	NC_016810.1	3750691	3751458	-	96.6489	-0.940467	0.221177	-4.2521	2.11779e-05	0.000159138
SL1344_RS22040	SL1344_4230		hypothetical protein	NC_016810.1	4555676	4557319	-	1804.23	0.595798	0.140188	4.24998	2.13788e-05	0.000160392
SL1344_RS13635	SL1344_2619		hypothetical protein	NC_016810.1	2796193	2796648	-	136.648	-1.11969	0.263885	-4.24312	2.20434e-05	0.000165115
SL1344_RS07915	SL1344_1519		putative regulatory protein	NC_016810.1	1632950	1633615	-	933.893	-1.62416	0.383034	-4.24025	2.23268e-05	0.000166972
SL1344_RS02040	SL1344_0393	phoR	phosphate regulon sensor protein PhoR	NC_016810.1	451040	452335	+	484.291	0.705711	0.166794	4.23105	2.32605e-05	0.000173679
SL1344_RS16525	SL1344_3169		hypothetical protein	NC_016810.1	3379646	3379945	+	541.559	-0.85015	0.201003	-4.22954	2.34166e-05	0.000174567
SL1344_RS23190	SL1344_4450		putative aldehyde dehydrogenase	NC_016810.1	4795041	4796411	+	5160.75	-1.9934	0.471438	-4.22834	2.35424e-05	0.000175227
SL1344_RS14855	SL1344_2849	orgAb	oxygen-regulated invasion protein	NC_016810.1	3036364	3037044	-	12685.2	0.924488	0.218855	4.22419	2.39798e-05	0.0001782
SL1344_RS04510	SL1344_0868		lipoprotein	NC_016810.1	961261	961776	-	2779.14	-0.998707	0.236933	-4.21514	2.49626e-05	0.000185211
SL1344_RS14180	SL1344_2723			NC_016810.1	2900734	2901798	+	479.399	-0.974376	0.231347	-4.21175	2.53398e-05	0.000187714
SL1344_RS09700	SL1344_1872		hypothetical protein	NC_016810.1	1990157	1990483	-	797.208	0.845494	0.200781	4.21102	2.54215e-05	0.000188024
SL1344_RS23185	SL1344_4449		putative inner membrane protein	NC_016810.1	4794345	4794860	+	111.907	-0.839071	0.199286	-4.21038	2.54944e-05	0.000188266
SL1344_RS11725	SL1344_2253	glpA	anaerobic glycerol-3-phosphate dehydrogenase subunit A	NC_016810.1	2387952	2389580	+	8291.94	-0.577174	0.137135	-4.2088	2.56733e-05	0.00018929
SL1344_RS03100	SL1344_0602		hypothetical protein	NC_016810.1	676860	677288	-	6630.28	-0.537542	0.12786	-4.20413	2.62089e-05	0.000192937
SL1344_RS14025	SL1344_2695		putative competence protein	NC_016810.1	2877245	2878222	-	724.654	-0.66914	0.159232	-4.20231	2.64211e-05	0.000194195
SL1344_RS15990	SL1344_3066	galP	galactose-proton symport %28galactose transporter%29	NC_016810.1	3274042	3275436	+	4072.47	-1.20666	0.287221	-4.20114	2.65569e-05	0.000194889
SL1344_RS17805	SL1344_3416		hypothetical protein	NC_016810.1	3624317	3624604	-	191.908	0.819616	0.195545	4.19145	2.77176e-05	0.00020309
SL1344_RS15080	SL1344_2893		hypothetical protein	NC_016810.1	3079618	3080568	-	173.858	-1.32048	0.315262	-4.1885	2.80804e-05	0.000205428
SL1344_RS09940	SL1344_1916		hypothetical protein	NC_016810.1	2029188	2029373	-	1213.22	-1.3832	0.330727	-4.18231	2.88563e-05	0.000210777
SL1344_RS17890	SL1344_3433	cap	cyclic AMP receptor protein%2Ccatabolite gene activator	NC_016810.1	3637128	3637760	+	9313.34	-0.424986	0.101655	-4.18069	2.9063e-05	0.000211957
SL1344_RS18370	SL1344_3530	livK	leucine-specific binding protein	NC_016810.1	3753715	3754824	-	231.538	-1.09239	0.26133	-4.18012	2.91356e-05	0.000212158
SL1344_RS05905	SL1344_1134	fabF	3-oxoacyl-ACP synthase	NC_016810.1	1236577	1237818	+	6389.41	0.463951	0.111053	4.17775	2.94407e-05	0.000214048
SL1344_RS21465	SL1344_4116	yjaB	putative acetyltransferase	NC_016810.1	4421536	4421973	-	480.986	-0.703005	0.168319	-4.17662	2.95873e-05	0.000214782
SL1344_RS10660	SL1344_2049	hisD	histidinol dehydrogenase	NC_016810.1	2148332	2149636	+	368.138	0.512677	0.122809	4.17459	2.98521e-05	0.00021637
SL1344_RS19280	SL1344_3709	spoU	tRNA %28guanosine-2%27-O%29-methyltransferase	NC_016810.1	3957500	3958189	+	593.273	0.503637	0.120773	4.1701	3.04464e-05	0.000220338
SL1344_RS13930	SL1344_2675		putative bacteriophage tail fiber protein	NC_016810.1	2863923	2864330	-	208.546	-1.34113	0.321756	-4.16816	3.07064e-05	0.000221879
SL1344_RS09495	SL1344_1833	ruvC	Crossover junction endodeoxyribonuclease ruvC	NC_016810.1	1950795	1951316	-	631.89	0.618687	0.148553	4.16477	3.11669e-05	0.000224861
SL1344_RS05265	SL1344_1012		hypothetical protein	NC_016810.1	1119422	1120027	+	286.832	-0.616004	0.147921	-4.16441	3.12159e-05	0.000224869
SL1344_RS17845	SL1344_3424	kefB	glutathione-regulated potassium-efflux system protein %28K%28%2B%29%2FH%28%2B%29antiporter%29	NC_016810.1	3628693	3630498	-	489.676	0.525553	0.126607	4.15107	3.30927e-05	0.000238025
SL1344_RS22680	SL1344_4351		putative sugar transport protein	NC_016810.1	4680006	4681439	-	177.311	-0.629412	0.151657	-4.15022	3.32151e-05	0.00023854
SL1344_RS20400	SL1344_3922	udp	uridine phosphorylase	NC_016810.1	4196409	4197170	+	3388.98	-0.524359	0.126495	-4.14529	3.39388e-05	0.000243366
SL1344_RS07910	SL1344_1518		TonB-dependent receptor YncD	NC_016810.1	1630763	1632883	+	970.243	-1.08922	0.262879	-4.14343	3.42147e-05	0.000244971
SL1344_RS07890	SL1344_1514		hypothetical protein	NC_016810.1	1626357	1626989	-	2708.13	0.64814	0.156442	4.14301	3.4277e-05	0.000245044
SL1344_RS07625	SL1344_1463	hyaE2	hydrogenase-1 operon protein HyaE2	NC_016810.1	1566835	1567245	-	510.052	0.709328	0.171343	4.13982	3.47574e-05	0.000248101
SL1344_RS21935	SL1344_4210		hypothetical protein	NC_016810.1	4534446	4534760	-	502.436	-1.88603	0.456738	-4.12933	3.63814e-05	0.0002593
SL1344_RS18045	SL1344_3464	hslR	heat shock protein	NC_016810.1	3674582	3674983	+	305.514	0.636229	0.154106	4.12851	3.65118e-05	0.000259836
SL1344_RS04575	SL1344_0881	ybjZ	ABC transporter	NC_016810.1	976263	978209	+	1697.76	0.557651	0.135114	4.12727	3.67102e-05	0.000260187
SL1344_RS08715	SL1344_1675	oppC	oligopeptide transport system permease protein %28OppC%29	NC_016810.1	1794496	1795404	-	1127.01	-0.609199	0.147607	-4.12716	3.6727e-05	0.000260187
SL1344_RS21875	SL1344_4198	siiF	putative type-1 secretion protein	NC_016810.1	4520485	4522551	+	5234.19	1.2212	0.295858	4.12764	3.66507e-05	0.000260187
SL1344_RS21295	SL1344_4087	nusG	transcription antitermination protein	NC_016810.1	4383733	4384278	+	2367.79	0.436691	0.105885	4.1242	3.72027e-05	0.00026316
SL1344_RS05970	SL1344_1147		hypothetical protein	NC_016810.1	1249799	1250341	+	1786.55	-0.605428	0.146861	-4.12244	3.74877e-05	0.000264638
SL1344_RS09500	SL1344_1834		hypothetical protein	NC_016810.1	1951353	1952093	-	1412.09	0.536915	0.13026	4.12187	3.75804e-05	0.000264638
SL1344_RS16710	SL1344_3205		hypothetical protein	NC_016810.1	3419203	3420189	+	1602.51	-1.42679	0.34614	-4.12201	3.75576e-05	0.000264638
SL1344_RS18810	SL1344_3615	cspA	cold shock protein	NC_016810.1	3857754	3857966	+	508.111	0.960616	0.233293	4.11764	3.82778e-05	0.000269146
SL1344_RS09020	SL1344_1735	dsbB	disulfide bond formation protein B	NC_016810.1	1865367	1865897	+	552.9	0.752111	0.182906	4.11201	3.92233e-05	0.000275383
SL1344_RS01850	SL1344_0356		terminal oxidase subunit II	NC_016810.1	409652	410662	+	2361.01	-1.79337	0.436279	-4.11061	3.94618e-05	0.000276232
SL1344_RS05830	SL1344_1120	flgK	flagellar hook-associated protein 1	NC_016810.1	1221610	1223271	+	21663.9	-0.427016	0.103875	-4.11086	3.94193e-05	0.000276232
SL1344_RS21930	SL1344_4209	actP	Sodium:solute symporter family protein	NC_016810.1	4532800	4534449	-	2552.79	-1.90549	0.463717	-4.10916	3.97103e-05	0.000277559
SL1344_RS15915	SL1344_3052	tktA	transketolase	NC_016810.1	3257113	3259104	-	12660.8	0.697644	0.169823	4.10807	3.98985e-05	0.000278461
SL1344_RS18775	SL1344_3608	tag	3-methyladenine DNA glycosylase	NC_016810.1	3850667	3851248	+	599.344	-0.540795	0.131681	-4.10685	4.01097e-05	0.00027952
SL1344_RS06615	SL1344_1330A		hypothetical protein	NC_016810.1	1366411	1366617	+	17.4508	2.31881	0.564719	4.10613	4.02336e-05	0.000279969
SL1344_RS10460	SL1344_2008	cbiD	cobalt-precorrin-6A synthase	NC_016810.1	2107399	2108538	-	706.915	-0.727507	0.177341	-4.1023	4.09068e-05	0.000284232
SL1344_RS19625	SL1344_3779	ccmH1	cytochrome c-type biogenesis protein H1	NC_016810.1	4033634	4034677	-	65.5143	-0.877913	0.214226	-4.09807	4.16605e-05	0.000289043
SL1344_RS01045	SL1344_0207	btuF	Vitamin B12 transport protein btuF	NC_016810.1	241265	242065	-	254.528	0.689196	0.168204	4.09738	4.17859e-05	0.00028906
SL1344_RS11775	SL1344_2263		hypothetical protein	NC_016810.1	2399492	2400034	-	196.989	0.889816	0.217155	4.09761	4.17445e-05	0.00028906
SL1344_RS03835	SL1344_0734	pnuC	pnuC protein	NC_016810.1	820557	821276	+	463.726	-0.834747	0.203984	-4.09222	4.27261e-05	0.000294351
SL1344_RS09800	SL1344_1888	fliC	flagellin	NC_016810.1	2005226	2006713	-	524076	-0.436292	0.10661	-4.09242	4.26898e-05	0.000294351
SL1344_RS15300	SL1344_2938	rumA	putative RNA methyltransferase	NC_016810.1	3126629	3127924	-	1580.37	0.626546	0.153109	4.09215	4.27385e-05	0.000294351
SL1344_RS14635	SL1344_2806	csrA	carbon storage regulator	NC_016810.1	2993527	2993712	-	4747.42	-0.744101	0.182055	-4.08724	4.36537e-05	0.000300215
SL1344_RS23300	SL1344_4472	mdoB	putative phosphoglycerol transferase	NC_016810.1	4820282	4822573	-	5005.24	0.548829	0.134374	4.08432	4.42052e-05	0.000303564
SL1344_RS22955	SL1344_4405	valS	valyl-tRNA synthetase	NC_016810.1	4737596	4740451	-	5368.46	0.534701	0.130957	4.08304	4.4451e-05	0.000304807
SL1344_RS10410	SL1344_1998	cbiN	putative cobalt transport protein CbiN	NC_016810.1	2100402	2100683	-	198.44	-0.793023	0.194497	-4.07731	4.55589e-05	0.000311949
SL1344_RS23400	SL1344_4489	osmY	Putative periplasmic protein	NC_016810.1	4836462	4837079	+	42385.2	-1.38708	0.341193	-4.0654	4.79507e-05	0.000327849
SL1344_RS03455	SL1344_0666	nagB	glucosamine-6-phosphate deaminase	NC_016810.1	743542	744342	-	2119.37	-0.829337	0.204081	-4.06377	4.82871e-05	0.000329285
SL1344_RS18790	SL1344_3611	yiaD	putative outer membrane protein	NC_016810.1	3854121	3854783	+	331.669	0.598893	0.147376	4.0637	4.83008e-05	0.000329285
SL1344_RS06975	SL1344_1338	sseF	putative pathogenicity island effector protein	NC_016810.1	1444827	1445609	+	184.043	0.998356	0.245863	4.06062	4.89425e-05	0.000333178
SL1344_RS12930	SL1344_2484	hisS	histidyl-tRNA synthetase	NC_016810.1	2652587	2653861	-	2692.15	0.389931	0.0960603	4.05923	4.92349e-05	0.000334683
SL1344_RS18025	SL1344_3460	mrcA	penicillin-binding protein 1A	NC_016810.1	3668172	3670724	+	613.087	0.507923	0.125155	4.05835	4.94213e-05	0.000335466
SL1344_RS11075	SL1344_2132	metG	methionyl-tRNA synthetase	NC_016810.1	2247455	2249488	+	2357.83	0.421204	0.103832	4.05658	4.97962e-05	0.000337523
SL1344_RS07260	SL1344_1393		hypothetical protein	NC_016810.1	1492387	1492602	-	550.899	1.19004	0.293772	4.0509	5.10207e-05	0.000345326
SL1344_RS14510	SL1344_2786		hypothetical protein	NC_016810.1	2971897	2972223	+	4205.65	-1.64905	0.407277	-4.04897	5.14438e-05	0.000347689
SL1344_RS05460	SL1344_1050		hypothetical protein	NC_016810.1	1155016	1155321	-	846.386	-0.720409	0.178349	-4.03932	5.36054e-05	0.000361779
SL1344_RS21995	SL1344_4221	SC4B5.11c		NC_016810.1	4548370	4548789	-	86.4595	-0.945438	0.234324	-4.03475	5.46603e-05	0.00036837
SL1344_RS02480	SL1344_0480	htpG	heat shock protein HtpG	NC_016810.1	543414	545288	+	6231.76	0.977288	0.242393	4.03184	5.53427e-05	0.000372222
SL1344_RS19575	SL1344_3769	dsdX	DsdX permease	NC_016810.1	4024411	4025748	+	86.3803	-0.780408	0.193571	-4.03164	5.53901e-05	0.000372222
SL1344_RS14720	SL1344_2822	hydA	hydrogenase maturation protein	NC_016810.1	3010313	3012553	-	405.334	0.553414	0.137311	4.03038	5.56864e-05	0.000373679
SL1344_RS19950	SL1344_3842	mioC	MioC protein	NC_016810.1	4105477	4105920	-	573.961	0.812101	0.20155	4.02928	5.59485e-05	0.000374903
SL1344_RS05180	SL1344_0995	gtgE	bacteriophage encoded virulence factor	NC_016810.1	1098888	1099574	-	1281.1	0.505861	0.125631	4.02656	5.65983e-05	0.000378505
SL1344_RS07200	SL1344_1381	tyrS	tyrosyl-tRNA synthetase	NC_016810.1	1480339	1481613	+	2832.7	0.52367	0.130082	4.02569	5.68079e-05	0.000378505
SL1344_RS08055	SL1344_1546		putative phosphotransferase enzyme	NC_016810.1	1662323	1662760	+	157.477	-0.711583	0.176753	-4.02586	5.67685e-05	0.000378505
SL1344_RS11875	SL1344_2283		putative receptor%2Fregulator protein	NC_016810.1	2418359	2419360	+	15320.2	-0.433563	0.107697	-4.02576	5.67925e-05	0.000378505
SL1344_RS22170	SL1344_4255	phoN	nonspecific acid phosphatase	NC_016810.1	4584169	4584921	-	4900.27	1.01586	0.252366	4.02536	5.68891e-05	0.00037851
SL1344_RS13875	SL1344_2664		putative type I secretion protein	NC_016810.1	2853874	2855064	+	80.1535	-1.38811	0.345047	-4.02297	5.74694e-05	0.00038183
SL1344_RS10435	SL1344_2003	cbiH	precorrin-3 C17-methyltransferase	NC_016810.1	2103714	2104439	-	505.029	-0.79091	0.197001	-4.01475	5.95084e-05	0.00039482
SL1344_RS04730	SL1344_0910	pflB	formate acetyltransferase 1	NC_016810.1	1011663	1013945	-	26216.7	-0.761712	0.189745	-4.01439	5.95994e-05	0.000394867
SL1344_RS12495	SL1344_2396	crr	pts system%2C glucose-specific IIA component	NC_016810.1	2544376	2544885	+	10698.7	-0.645882	0.161029	-4.01097	6.04686e-05	0.000400062
SL1344_RS01970	SL1344_0380	adrA	adrA protein	NC_016810.1	437615	438727	+	505.664	-1.21844	0.303966	-4.00847	6.11131e-05	0.000403759
SL1344_RS18325	SL1344_3521	ugpE	sn-Glycerol-3-phosphate transport system permease protein	NC_016810.1	3745890	3746735	-	396.493	-1.28561	0.320878	-4.00654	6.16138e-05	0.000406495
SL1344_RS09395	SL1344_1812	exoX	exodeoxyribonuclease X	NC_016810.1	1928640	1929338	+	905.571	-0.482582	0.120487	-4.00525	6.19516e-05	0.000408152
SL1344_RS10420	SL1344_2000	cbiL	cobalt-precorrin-2 C%2820%29-methyltransferase	NC_016810.1	2101419	2102132	-	517.459	-0.870447	0.217461	-4.00277	6.26058e-05	0.000411885
SL1344_RS06575	SL1344_1258		hypothetical protein	NC_016810.1	1360010	1360546	+	637.212	-0.706852	0.17662	-4.0021	6.27837e-05	0.000411903
SL1344_RS22610	SL1344_4338	ytfJ	hypothetical protein	NC_016810.1	4663081	4663638	-	1544.16	-0.62281	0.155612	-4.00231	6.27261e-05	0.000411903
SL1344_RS18875	SL1344_3628	bax	putative exported amidase	NC_016810.1	3870706	3871530	-	4299.53	-0.453108	0.113264	-4.00045	6.32209e-05	0.000414193
SL1344_RS10605	SL1344_2037	gyrI	putative DNA gyrase inhibitory protein	NC_016810.1	2133120	2133587	-	3258.2	-0.632313	0.158121	-3.99893	6.36308e-05	0.0004163
SL1344_RS04810	SL1344_0926		hypothetical protein	NC_016810.1	1032188	1033081	+	274.262	-0.799819	0.200071	-3.99767	6.39694e-05	0.000417933
SL1344_RS08030	SL1344_1541	rimL	ribosomal-protein-serine acetyltransferase	NC_016810.1	1657895	1658434	-	479.441	-0.710298	0.177882	-3.99309	6.52188e-05	0.000425505
SL1344_RS17625	SL1344_3380		hypothetical protein	NC_016810.1	3603883	3604251	-	283.788	-0.558719	0.139947	-3.99235	6.54219e-05	0.000426239
SL1344_RS10835	SL1344_2084	gmm	putative O-antigen biosynthesis protein	NC_016810.1	2188875	2189348	-	21.9146	1.4642	0.366975	3.98991	6.60987e-05	0.000429459
SL1344_RS21070	SL1344_4050	metL	bifunctional aspartokinase II%2Fhomoserine dehydrogenase IIcan I write	NC_016810.1	4332314	4334746	+	784.606	0.446886	0.112	3.99005	6.606e-05	0.000429459
SL1344_RS12385	SL1344_2379		hypothetical protein	NC_016810.1	2527069	2527431	+	382.901	-0.89477	0.224528	-3.98511	6.74493e-05	0.000437629
SL1344_RS15315	SL1344_2941	gudD	glucarate dehydratase	NC_016810.1	3132002	3133342	-	531.698	1.79096	0.450283	3.97741	6.96691e-05	0.00045141
SL1344_RS11810	SL1344_2270	arnT	melittin resistance protein PqaB	NC_016810.1	2406684	2408330	+	1478.54	0.780107	0.196207	3.97594	7.01005e-05	0.00045358
SL1344_RS16055	SL1344_3079		oxygen-independent coproporphyrinogen III oxidase	NC_016810.1	3283817	3284953	+	529.425	0.510236	0.128379	3.97444	7.05449e-05	0.000455829
SL1344_RS12055	SL1344_2318		putative glutathione-S transferase	NC_016810.1	2458129	2458776	+	301.765	-1.41044	0.355266	-3.9701	7.1842e-05	0.000463573
SL1344_RS00105	SL1344_0021	bcfA	fimbrial subunit	NC_016810.1	24469	25011	+	183.27	-0.862309	0.21728	-3.96865	7.2281e-05	0.000465767
SL1344_RS03300	SL1344_0641		hypothetical protein	NC_016810.1	715976	716449	+	1826.99	-1.11892	0.282273	-3.96397	7.37146e-05	0.000474355
SL1344_RS07615	SL1344_1461		putative ATP%2FGTP-binding protein	NC_016810.1	1564881	1565768	-	578.788	0.685551	0.1731	3.96043	7.48151e-05	0.000480779
SL1344_RS19580	SL1344_3770	dsdA	D-serine dehydratase	NC_016810.1	4025766	4027088	+	267.526	-0.539152	0.136187	-3.95891	7.52939e-05	0.000482538
SL1344_RS19740	SL1344_3801		putative LysR family transcriptional regulator	NC_016810.1	4059254	4060150	+	233.736	-0.584557	0.147646	-3.95916	7.52123e-05	0.000482538
SL1344_RS14870	SL1344_2852	prgJ	type III secretion system apparatus	NC_016810.1	3038327	3038632	-	41679.4	0.830643	0.209878	3.95773	7.56646e-05	0.000484253
SL1344_RS07775	SL1344_1491		hypothetical protein	NC_016810.1	1599483	1600268	-	751.485	-1.55298	0.392469	-3.95694	7.59151e-05	0.000485196
SL1344_RS01965	SL1344_0379	psiF	phosphate starvation-inducible protein PsiF	NC_016810.1	437203	437523	+	1691.99	-1.61221	0.408063	-3.95088	7.78633e-05	0.000496604
SL1344_RS19380	SL1344_3729	mgtC	Mg%282%2B%29 transport ATPase protein C	NC_016810.1	3985802	3986497	-	62.3421	1.51487	0.38344	3.95074	7.79112e-05	0.000496604
SL1344_RS01250	SL1344_0248	metN	putative ABC transporter ATP-binding protein	NC_016810.1	287014	288045	-	500.638	0.746855	0.189125	3.94899	7.848e-05	0.000499554
SL1344_RS13680	SL1344_2624	yfiA	putative sigma%2854%29 modulation protein	NC_016810.1	2808081	2808419	+	15575.9	-0.899663	0.228294	-3.94082	8.12045e-05	0.000516197
SL1344_RS13020	SL1344_2502	hscB	Co-chaperone protein hscB	NC_016810.1	2677776	2678291	-	873.07	0.589444	0.149683	3.93794	8.21827e-05	0.000521711
SL1344_RS09315	SL1344_1795		hypothetical protein	NC_016810.1	1918290	1918904	+	382.864	0.759429	0.192956	3.93576	8.29353e-05	0.000525779
SL1344_RS08640	SL1344_1660		hypothetical protein	NC_016810.1	1782683	1783186	+	10479.8	-4.11886	1.04743	-3.93234	8.41214e-05	0.00053258
SL1344_RS04745	SL1344_0913		hypothetical protein	NC_016810.1	1017164	1017856	+	277.773	-1.4623	0.371968	-3.93124	8.45088e-05	0.000534314
SL1344_RS08095	SL1344_1554		hypothetical protein	NC_016810.1	1670112	1671455	-	2427.87	-1.55862	0.396563	-3.93031	8.48354e-05	0.000535659
SL1344_RS17205	SL1344_3302	gltB	glutamate synthase %5BNADPH%5D large chain	NC_016810.1	3515940	3520400	+	831.021	0.687724	0.175028	3.92923	8.52201e-05	0.000537015
SL1344_RS20490	SL1344_3940	hemG	protoporphyrinogen oxidase	NC_016810.1	4216681	4217226	+	607.426	-0.601795	0.153165	-3.92906	8.52785e-05	0.000537015
SL1344_RS21730	SL1344_4170	ubiC	chorismate lyase	NC_016810.1	4475990	4476487	+	475.983	-0.761422	0.193983	-3.92519	8.66609e-05	0.000544991
SL1344_RS10395	SL1344_1995	cbiP	putative cobyric acid synthase	NC_016810.1	2097397	2098917	-	688.252	-0.52735	0.134366	-3.92472	8.68307e-05	0.00054533
SL1344_RS21820	SL1344_4187		hypothetical protein	NC_016810.1	4493236	4493592	+	778.434	-0.548378	0.139861	-3.92089	8.82229e-05	0.000553334
SL1344_RS02435	SL1344_0471		integral membrane protein AefA	NC_016810.1	534014	537376	+	944.728	0.575166	0.146716	3.92026	8.84538e-05	0.000554044
SL1344_RS24235	SL1344_P2_0009	yafA	hypothetical protein	NC_017718.1	5163	5657	-	589.924	-0.615059	0.156918	-3.91961	8.86919e-05	0.000554796
SL1344_RS15320	SL1344_2942		glucarate dehydratase	NC_016810.1	3133363	3134703	-	265.52	1.40481	0.358645	3.91698	8.96643e-05	0.000560134
SL1344_RS19100	SL1344_3673		putative glycosyltransferase	NC_016810.1	3922668	3923702	-	203.308	0.735917	0.187967	3.91513	9.03537e-05	0.000563692
SL1344_RS05625	SL1344_1079	csgD	csg operon transcriptional regulator protein	NC_016810.1	1185868	1186518	-	106.095	-0.995456	0.254395	-3.91304	9.11416e-05	0.000567855
SL1344_RS05235	SL1344_1006	rmf	ribosome modulation factor %28protein E%29	NC_016810.1	1113963	1114130	+	10767.5	-1.05763	0.270316	-3.91256	9.13232e-05	0.000568233
SL1344_RS20315	SL1344_3905	uvrD	DNA helicase II	NC_016810.1	4177086	4179248	+	1471.2	0.404406	0.103371	3.91218	9.14666e-05	0.000568374
SL1344_RS09145	SL1344_1760	manY	phosphotransferase enzyme II%2C C component	NC_016810.1	1887122	1887922	+	5183.79	0.583016	0.14927	3.90579	9.39197e-05	0.000582847
SL1344_RS19225	SL1344_3698	slmA	putative TetR family transcriptional regulator	NC_016810.1	3946599	3947195	+	639.896	0.703794	0.180488	3.8994	9.64325e-05	0.000597653
SL1344_RS10635	SL1344_2044	sbcB	exodeoxyribonuclease I	NC_016810.1	2141976	2143406	+	1414.29	0.653612	0.167692	3.89769	9.71165e-05	0.0006011
SL1344_RS08705	SL1344_1673	oppF	oligopeptide transport ATP-binding protein %28OppF%29	NC_016810.1	1792476	1793480	-	1698.17	-0.639712	0.164259	-3.89454	9.8387e-05	0.000608163
SL1344_RS05320	SL1344_1023		putative acylphosphatase	NC_016810.1	1129896	1130177	+	147.758	-0.81869	0.210282	-3.89329	9.88919e-05	0.000610482
SL1344_RS17225	SL1344_3306	codA	cytosine deaminase	NC_016810.1	3524495	3525775	+	609.531	0.578993	0.148823	3.89049	0.000100043	0.000616778
SL1344_RS03775	SL1344_0727	tolQ	TolQ protein	NC_016810.1	812848	813531	+	482.209	0.51431	0.132214	3.88998	0.000100251	0.000617252
SL1344_RS22235	SL1344_4267	groEL	GroEL protein	NC_016810.1	4595692	4597338	+	42805.8	0.752389	0.193817	3.88195	0.000103622	0.000637174
SL1344_RS21290	SL1344_4086	secE	preprotein translocase subunit SecE	NC_016810.1	4383348	4383731	+	1763.58	0.475733	0.122704	3.87708	0.000105718	0.000649212
SL1344_RS07970	SL1344_1530	pcgL	D-alanyl-D-alanine dipeptidase	NC_016810.1	1646807	1647577	-	2622.69	0.501005	0.129292	3.875	0.000106625	0.00065393
SL1344_RS06095	SL1344_1172	mnmA	tRNA	NC_016810.1	1278442	1279548	-	939.243	0.406563	0.105007	3.87178	0.000108044	0.000661772
SL1344_RS18310	SL1344_3518		hypothetical protein	NC_016810.1	3743652	3744068	+	1674.17	-1.38544	0.358211	-3.86767	0.000109878	0.000672128
SL1344_RS12530	SL1344_2403	cysM	cysteine synthase B	NC_016810.1	2549367	2550278	-	508.349	0.657342	0.170122	3.86394	0.000111573	0.000681608
SL1344_RS01120	SL1344_0222		undecaprenyl pyrophosphate synthetase	NC_016810.1	259351	260109	+	904.313	0.500982	0.129834	3.85863	0.000114025	0.000695689
SL1344_RS06510	SL1344_1245	nadE	NH3-dependent NAD synthetase	NC_016810.1	1346972	1347799	-	2477.87	-0.724167	0.187759	-3.85689	0.00011484	0.000699748
SL1344_RS09150	SL1344_1761	manZ	phosphotransferase enzyme II%2C D component	NC_016810.1	1887935	1888786	+	6057.21	0.493088	0.127921	3.85462	0.00011591	0.000705358
SL1344_RS16680	SL1344_3200		hypothetical protein	NC_016810.1	3416565	3416948	+	404.635	0.752006	0.195109	3.85429	0.000116065	0.000705387
SL1344_RS07780	SL1344_1492		hypothetical protein	NC_016810.1	1600411	1600740	-	860.267	1.29664	0.336477	3.85356	0.000116411	0.000706578
SL1344_RS00200	SL1344_0040	nhaA	Na%28%2B%29%2FH%28%2B%29 antiporter 1	NC_016810.1	46190	47356	+	3017.97	0.742903	0.192869	3.85186	0.000117224	0.000710597
SL1344_RS12805	SL1344_2458		putative arsenate reductase %28arsenical pump modifier%29	NC_016810.1	2607190	2607549	+	1014.67	-0.47814	0.124209	-3.84949	0.000118365	0.000716378
SL1344_RS15095	SL1344_2896		hypothetical protein	NC_016810.1	3082009	3083271	-	322.226	-1.05728	0.274673	-3.84924	0.000118483	0.000716378
SL1344_RS20395	SL1344_3921	ysgA	putative hydrolase	NC_016810.1	4195338	4196150	-	2267.3	-0.716655	0.18629	-3.84698	0.000119583	0.000722104
SL1344_RS18280	SL1344_3512		putative acetyltransferase	NC_016810.1	3736939	3737427	+	269.432	-0.514222	0.133891	-3.84062	0.000122726	0.000740131
SL1344_RS19920	SL1344_3836	atpF	ATP synthase subunit B	NC_016810.1	4099847	4100317	-	10483	0.397209	0.103446	3.83977	0.000123149	0.000741733
SL1344_RS05510	SL1344_1060		putative transcriptional regulator	NC_016810.1	1162830	1163468	+	233.38	-0.595188	0.155053	-3.8386	0.000123737	0.000743479
SL1344_RS18985	SL1344_3649		putative glutathione transferase	NC_016810.1	3895498	3896106	-	3757.86	-1.13807	0.296483	-3.83857	0.000123755	0.000743479
SL1344_RS04765	SL1344_0917	cmk	cytidylate kinase	NC_016810.1	1021561	1022244	+	982.893	0.449556	0.117148	3.8375	0.000124292	0.000745753
SL1344_RS17250	SL1344_3311	nanA	N-acetylneuraminate lyase	NC_016810.1	3529536	3530429	-	344.146	0.515032	0.134237	3.83674	0.000124678	0.000747114
SL1344_RS07825	SL1344_1500	fdnG		NC_016810.1	1609755	1610342	-	1055.71	1.46676	0.382371	3.83595	0.000125079	0.000748566
SL1344_RS03295	SL1344_0640		putative sigma-54 dependent transcriptional regulator	NC_016810.1	713955	715883	+	1505.59	-0.352468	0.0919191	-3.83454	0.000125797	0.000751906
SL1344_RS16095	SL1344_3087	mltC	membrane-bound lytic murein transglycosylase C	NC_016810.1	3290856	3291941	+	1380.87	0.422994	0.110414	3.83098	0.000127636	0.000761931
SL1344_RS22510	SL1344_4318	sgaA	sugar phosphotransferase	NC_016810.1	4647541	4648005	+	46.7504	-0.946882	0.247457	-3.82646	0.000130002	0.000775066
SL1344_RS05680	SL1344_1090	msyB	acidic protein MsyB%3B multicopy suppressor of SecY	NC_016810.1	1196932	1197306	-	2757.46	-1.40307	0.367494	-3.81795	0.000134567	0.000801269
SL1344_RS24440	SL1344_P2_0049	nikB	relaxase	NC_017718.1	34396	37011	+	1830.77	0.447858	0.117396	3.81493	0.000136222	0.0008101
SL1344_RS15845	SL1344_3039	rpiA	ribose-5-phosphate isomerase A	NC_016810.1	3245497	3246156	-	3116.88	-0.710231	0.186214	-3.81407	0.000136696	0.000811893
SL1344_RS10845	SL1344_2086	gmd	GDP-mannose 4%2C6-dehydratase	NC_016810.1	2190319	2191440	-	120.593	0.727952	0.190884	3.81357	0.000136972	0.000812504
SL1344_RS21815	SL1344_4186		hypothetical protein	NC_016810.1	4492817	4493233	+	799.391	-0.415012	0.108873	-3.81187	0.000137917	0.000817082
SL1344_RS04185	SL1344_0802		hypothetical protein	NC_016810.1	891662	893884	-	749.507	-1.02854	0.26993	-3.81039	0.000138748	0.000819811
SL1344_RS14990	SL1344_2875	invA	secretory apparatus of type III secretion system	NC_016810.1	3060976	3063033	-	19688.4	0.843621	0.221416	3.81012	0.000138901	0.000819811
SL1344_RS16780	SL1344_3221	garR	2-hydroxy-3-oxopropionate reductase	NC_016810.1	3437158	3438048	-	1054.8	1.73402	0.455059	3.81054	0.000138666	0.000819811
SL1344_RS20020	SL1344_3857		20.8 kDa protein in rbsr-rrsc intergenic region	NC_016810.1	4120254	4120958	-	493.628	-0.657265	0.172549	-3.80916	0.000139441	0.00082197
SL1344_RS18770	SL1344_3607		putative lipoprotein	NC_016810.1	3849806	3850510	-	596.842	-1.28968	0.338796	-3.80665	0.000140861	0.0008293
SL1344_RS19285	SL1344_3710	recG	ATP-dependent DNA helicase	NC_016810.1	3958195	3960276	+	885.175	0.535328	0.140807	3.80187	0.000143606	0.000844406
SL1344_RS08045	SL1344_1544		putative phosphotransferase enzyme	NC_016810.1	1660058	1661371	+	332.046	-0.773981	0.203948	-3.795	0.000147646	0.000867075
SL1344_RS03235	SL1344_0629		hypothetical protein	NC_016810.1	703365	703832	-	427.098	0.583432	0.153894	3.79114	0.000149958	0.000879554
SL1344_RS15870	SL1344_3043		hypothetical protein	NC_016810.1	3249144	3250004	-	4921.23	-0.761233	0.200831	-3.79041	0.000150398	0.000881038
SL1344_RS01210	SL1344_0240		hypothetical protein	NC_016810.1	280687	281232	+	247.025	0.581817	0.153913	3.78017	0.000156722	0.000916943
SL1344_RS19220	SL1344_3697	dut	deoxyuridine 5%27-triphosphate nucleotidohydrolase	NC_016810.1	3946033	3946491	+	914.333	0.461357	0.122126	3.77772	0.000158271	0.000924853
SL1344_RS07510	SL1344_1441		putative oxidoreductase	NC_016810.1	1545656	1546402	-	2323.32	-0.533727	0.141482	-3.77242	0.000161674	0.000943565
SL1344_RS06445	SL1344_1232	selD	Selenide%2Cwater dikinase	NC_016810.1	1332462	1333505	+	1997.25	0.601123	0.159438	3.77027	0.000163072	0.000950548
SL1344_RS09925	SL1344_1913		hypothetical protein	NC_016810.1	2025980	2026207	+	508.023	-1.39198	0.369271	-3.76954	0.000163551	0.000952161
SL1344_RS16965	SL1344_3258	rbfA	ribosome-binding factor A %28P15B protein%29	NC_016810.1	3473693	3474094	-	329.459	0.490344	0.130155	3.76737	0.000164977	0.000959274
SL1344_RS09760	SL1344_1880		putative ABC-transport ATP-binding protein	NC_016810.1	1998180	1998932	-	459.098	-0.629196	0.167146	-3.76435	0.000166981	0.000969729
SL1344_RS06110	SL1344_1175	rluB	putative ribosomal large subunit pseudouridine synthase B	NC_016810.1	1280401	1281066	-	361.777	-0.718967	0.19111	-3.76205	0.000168525	0.000977487
SL1344_RS19300	SL1344_3713		putative purine permease	NC_016810.1	3962566	3963957	+	80.3723	0.770502	0.204861	3.7611	0.000169171	0.000980024
SL1344_RS18965	SL1344_3645	aldB	aldehyde dehydrogenase B	NC_016810.1	3889288	3890826	-	7986.66	-1.63517	0.434911	-3.75978	0.000170062	0.000983975
SL1344_RS16795	SL1344_3224		carbohydrate kinase	NC_016810.1	3441185	3442132	-	778.532	-0.369071	0.0982978	-3.75462	0.000173603	0.00100323
SL1344_RS11140	SL1344_2145	dld	D-lactate dehydrogenase	NC_016810.1	2261453	2263183	+	5183.88	-0.72193	0.192357	-3.75306	0.000174686	0.00100825
SL1344_RS16365	SL1344_3139	dkgA	2%2C5-diketo-D-gluconic acid reductase A	NC_016810.1	3346109	3346936	+	2981.07	-1.22797	0.32746	-3.74997	0.000176856	0.00101952
SL1344_RS05555	SL1344_1068		hypothetical protein	NC_016810.1	1175783	1176943	+	184.704	-0.867711	0.231467	-3.74875	0.000177722	0.00102201
SL1344_RS24570	SL1344_P2_0076	traH	conjugal transfer protein	NC_017718.1	65154	65612	-	47.5051	-1.04481	0.278703	-3.74882	0.000177667	0.00102201
SL1344_RS14670	SL1344_2813	srlE	PTS system%2C glucitol%2Fsorbitol-specific IIBC component	NC_016810.1	3001444	3002415	+	143.589	0.671862	0.179287	3.74742	0.000178664	0.00102617
SL1344_RS07395	SL1344_1418		putative regulatory protein	NC_016810.1	1521955	1523175	+	628.123	0.592199	0.158239	3.74244	0.00018224	0.00104512
SL1344_RS07855	SL1344_1507	narU	nitrite extrusion protein	NC_016810.1	1616060	1617448	+	534.457	-1.66	0.443588	-3.74221	0.000182408	0.00104512
SL1344_RS14680	SL1344_2815	gutD	sorbitol-6-phosphate 2-dehydrogenase %28glucitol-6-phosphate dehydrogenase%29	NC_016810.1	3002801	3003580	+	242.758	0.590399	0.157841	3.74047	0.000183678	0.00105112
SL1344_RS06215	SL1344_1188		hypothetical protein	NC_016810.1	1293175	1294218	+	287.377	0.639514	0.171025	3.73929	0.000184538	0.00105476
SL1344_RS11465	SL1344_2208		putative lipopolysaccharide modification acyltransferase	NC_016810.1	2329846	2331675	+	1500.65	0.643555	0.17237	3.73357	0.000188781	0.0010777
SL1344_RS21535	SL1344_4130		hypothetical protein	NC_016810.1	4438004	4438945	-	454.407	0.769458	0.20617	3.73215	0.000189851	0.00108249
SL1344_RS01315	SL1344_0255	mltD	membrane-bound lytic murein transglycosylase d	NC_016810.1	299914	301281	-	7042.94	0.695975	0.186508	3.7316	0.000190267	0.00108355
SL1344_RS03800	SL1344_0732	ybgF	hypothetical protein	NC_016810.1	817236	818024	+	2526.37	0.526641	0.141186	3.73012	0.000191388	0.00108862
SL1344_RS09695	SL1344_1871		hypothetical protein	NC_016810.1	1989254	1989919	-	1708.24	-0.424824	0.113994	-3.72671	0.000193995	0.00110186
SL1344_RS16825	SL1344_3230		putative sugar kinase	NC_016810.1	3447534	3448805	+	40.3273	-1.46057	0.391946	-3.72646	0.000194184	0.00110186
SL1344_RS02270	SL1344_0438	ampG	muropeptide MFS transporter protein	NC_016810.1	498086	499561	-	815.047	0.588618	0.158004	3.72533	0.000195058	0.00110415
SL1344_RS09030	SL1344_1737		hypothetical protein	NC_016810.1	1866419	1866592	-	2098.8	-0.737853	0.198057	-3.72546	0.000194962	0.00110415
SL1344_RS07155	SL1344_1372	sodC	copper-zinc superoxide dismutase	NC_016810.1	1472902	1473423	+	2923.89	-1.44858	0.389281	-3.72116	0.000198313	0.00112123
SL1344_RS16675	SL1344_3199		hypothetical protein	NC_016810.1	3415899	3416561	+	1110.95	0.558485	0.150319	3.71534	0.000202929	0.00114595
SL1344_RS15335	SL1344_2945	yqcB	putative RNA pseudouridylate synthase	NC_016810.1	3137007	3137789	-	262.523	0.491602	0.13245	3.7116	0.00020595	0.00116162
SL1344_RS09190	SL1344_1769		hypothetical protein	NC_016810.1	1894487	1894630	-	357.868	0.989851	0.267066	3.70639	0.000210237	0.00118438
SL1344_RS16075	SL1344_3083		hypothetical protein	NC_016810.1	3288188	3288514	-	1300.54	-0.669113	0.180546	-3.70605	0.000210515	0.00118453
SL1344_RS08645	SL1344_1661		hypothetical protein	NC_016810.1	1783260	1783766	+	8762.46	-4.09244	1.10511	-3.70318	0.00021291	0.00119657
SL1344_RS08170	SL1344_1570		hypothetical protein	NC_016810.1	1687323	1688123	-	730.504	-0.639737	0.172787	-3.70245	0.000213524	0.00119821
SL1344_RS09140	SL1344_1759	gptB	PTS system mannose-specific transporter subunit IIAB	NC_016810.1	1886101	1887069	+	6339.38	0.446587	0.120636	3.70193	0.000213966	0.00119821
SL1344_RS17035	SL1344_3270		hypothetical protein	NC_016810.1	3488897	3489190	+	392.015	0.59625	0.161057	3.7021	0.000213821	0.00119821
SL1344_RS08810	SL1344_1693	narK	nitrite extrusion protein%29	NC_016810.1	1819397	1820794	-	51.8889	1.37437	0.37133	3.7012	0.000214582	0.00120023
SL1344_RS02005	SL1344_0387	rdgC	recombination associated protein RdgC	NC_016810.1	442415	443326	-	473.431	0.417259	0.112827	3.69821	0.000217126	0.00121302
SL1344_RS07410	SL1344_1421		putative ABC transporter ATP%2FGTP-binding protein	NC_016810.1	1525377	1526525	-	2085.08	-1.4005	0.37876	-3.69758	0.000217663	0.00121457
SL1344_RS05610	SL1344_1076	csgG	assembly%2Ftransport component in curli production	NC_016810.1	1184165	1184998	-	130.022	-0.93839	0.253843	-3.69673	0.000218395	0.00121683
SL1344_RS18955	SL1344_3643		putative transcriptional regulator	NC_016810.1	3886136	3886951	-	291.233	-0.506494	0.137019	-3.69651	0.000218584	0.00121683
SL1344_RS01230	SL1344_0244		hypothetical protein	NC_016810.1	284287	284994	-	409.52	0.464001	0.125535	3.69617	0.000218875	0.00121701
SL1344_RS14815	SL1344_2841	sitA	Iron transport protein%2C periplasmic-binding protein	NC_016810.1	3028947	3029864	+	573.705	-1.34371	0.363578	-3.6958	0.000219195	0.00121735
SL1344_RS11005	SL1344_2118	fbaB	fructose-bisphosphate aldolase	NC_016810.1	2232681	2233733	-	14630.9	-1.43005	0.387128	-3.694	0.000220754	0.00122456
SL1344_RS22565	SL1344_4329		hypothetical protein	NC_016810.1	4653657	4654292	-	1241.51	-0.74547	0.201849	-3.6932	0.000221446	0.00122695
SL1344_RS05570	SL1344_1071		putative oxidoreductase	NC_016810.1	1179258	1180361	+	539.357	-0.523549	0.141779	-3.69273	0.000221863	0.00122781
SL1344_RS00410	SL1344_0081		putative lipoprotein	NC_016810.1	93610	93840	+	377.373	-1.68287	0.455781	-3.69227	0.000222257	0.00122855
SL1344_RS24245	SL1344_P2_0011	yagA	hypothetical protein	NC_017718.1	6669	8015	+	3330.61	-0.437865	0.118681	-3.68942	0.000224763	0.00124095
SL1344_RS17555	SL1344_3366	yrdA	putative transferase	NC_016810.1	3593964	3594518	+	2064.17	0.520242	0.141044	3.6885	0.000225576	0.00124398
SL1344_RS21785	SL1344_4180	pspG	hypothetical protein	NC_016810.1	4486418	4486660	+	41.0964	-0.982703	0.266885	-3.68212	0.000231304	0.00127407
SL1344_RS03530	SL1344_0681		5-nitroimidazole antibiotic resistance	NC_016810.1	760924	761409	-	84.6435	0.944988	0.256716	3.68107	0.000232256	0.00127709
SL1344_RS14995	SL1344_2876	invE	cell invasion protein	NC_016810.1	3063058	3064176	-	14013.2	0.791513	0.215066	3.68032	0.000232939	0.00127709
SL1344_RS15735	SL1344_3018	recJ	single-stranded DNA-specific exonuclease	NC_016810.1	3222669	3224402	-	1524.62	0.373111	0.101369	3.68071	0.000232588	0.00127709
SL1344_RS17885	SL1344_3432		hypothetical protein	NC_016810.1	3636416	3636820	-	728.007	-0.423815	0.11515	-3.68057	0.000232717	0.00127709
SL1344_RS07255	SL1344_1392		hypothetical protein	NC_016810.1	1491858	1492298	-	634.347	1.00619	0.273454	3.67956	0.000233633	0.00127792
SL1344_RS24255	SL1344_P2_0013	imm	immunity protein for colicin Ib	NC_017718.1	10192	10539	-	187.47	-0.872571	0.23713	-3.67971	0.000233499	0.00127792
SL1344_RS08650	SL1344_1662		hypothetical protein	NC_016810.1	1783786	1784664	+	13488.7	-3.97298	1.07991	-3.67898	0.000234173	0.00127938
SL1344_RS14980	SL1344_2873	invC	secretory apparatus ATP synthase %28associated with virulence%29	NC_016810.1	3059253	3060548	-	17564.2	0.792983	0.215582	3.67833	0.000234769	0.00128115
SL1344_RS06665	SL1344_1275	btuE	putative glutathione peroxidase%2Fvitamin B12 transport periplasmic protein BtuE	NC_016810.1	1377496	1378047	+	627.011	-0.762472	0.207434	-3.67573	0.000237171	0.00129276
SL1344_RS02620	SL1344_0508	allA	ureidoglycolate hydrolase	NC_016810.1	575491	575973	+	369.35	-0.554959	0.151134	-3.67196	0.000240694	0.00131044
SL1344_RS17475	SL1344_3356	prmA	50S ribosomal protein L11 methyltransferase	NC_016810.1	3575149	3576030	+	311.085	0.556729	0.151651	3.67112	0.000241493	0.00131328
SL1344_RS20985	SL1344_4033	fpr	ferredoxin--NADP reductase	NC_016810.1	4313815	4314561	-	774.707	-0.463323	0.126342	-3.66723	0.000245192	0.00133185
SL1344_RS24735	SL1344_P3_0014	aph%283%27%27%29-Ib	aminoglycoside phosphotransferase	NC_017719.1	7851	8654	-	6523.54	-0.314098	0.0857774	-3.66179	0.000250463	0.00135891
SL1344_RS22230	SL1344_4266	groES	GroES protein	NC_016810.1	4595355	4595648	+	7606.25	0.699171	0.191108	3.65852	0.000253677	0.00137477
SL1344_RS03785	SL1344_0729	tolA	tolA protein	NC_016810.1	814028	815251	+	360.684	0.539358	0.147511	3.6564	0.00025578	0.00138362
SL1344_RS06410	SL1344_1225	gapA	glyceraldehyde 3-phosphate dehydrogenase A	NC_016810.1	1325546	1326541	-	29572.1	-0.528631	0.144581	-3.65628	0.000255898	0.00138362
SL1344_RS06500	SL1344_1243		hypothetical protein	NC_016810.1	1345410	1345895	+	3051.58	-1.07349	0.293849	-3.65322	0.000258975	0.00139865
SL1344_RS14130	SL1344_2715		hypothetical protein	NC_016810.1	2893177	2893725	-	360.589	-0.540789	0.148059	-3.65252	0.000259676	0.00140082
SL1344_RS05650	SL1344_1084		hypothetical protein	NC_016810.1	1189154	1189693	+	431.342	-0.529318	0.144971	-3.65119	0.000261025	0.00140286
SL1344_RS13400	SL1344_2577		putative bacteriophage encoded virulence protein	NC_016810.1	2758157	2758843	+	1885.48	1.08256	0.296496	3.65118	0.000261042	0.00140286
SL1344_RS15325	SL1344_2943	ygcZ	glucarate transporter	NC_016810.1	3134700	3136058	-	182.765	1.64084	0.449424	3.65098	0.000261246	0.00140286
SL1344_RS19880	SL1344_3828	glmS	glucosamine--fructose-6-phosphate aminotransferase	NC_016810.1	4090346	4092175	-	5937.52	0.453889	0.124316	3.65109	0.000261125	0.00140286
SL1344_RS14945	SL1344_2866	spaS	type III secretion system secretory apparatus	NC_016810.1	3054109	3055179	-	2976.58	1.00742	0.276032	3.64965	0.000262597	0.0014085
SL1344_RS05770	SL1344_1108	flgN	flagella synthesis protein FlgN	NC_016810.1	1212761	1213183	-	6231.18	-0.390784	0.107125	-3.64792	0.000264367	0.00141477
SL1344_RS08895	SL1344_1710		hypothetical protein	NC_016810.1	1837416	1837694	-	612.094	-0.852155	0.233583	-3.6482	0.000264089	0.00141477
SL1344_RS16635	SL1344_3191		aminotransferase	NC_016810.1	3405500	3406789	+	3272.16	-1.61088	0.44184	-3.64584	0.000266521	0.00142468
SL1344_RS12275	SL1344_2362	yfdC	hypothetical protein	NC_016810.1	2502523	2503464	+	728.682	-0.572537	0.157117	-3.64401	0.000268421	0.00143321
SL1344_RS21805	SL1344_4184	tyrB	aromatic-amino-acid aminotransferase	NC_016810.1	4490595	4491788	+	923.773	-0.61331	0.168547	-3.6388	0.000273916	0.00146089
SL1344_RS20970	SL1344_4030	tpiA	triosephosphate isomerase	NC_016810.1	4311703	4312470	-	6476.79	-0.468678	0.128875	-3.63668	0.00027618	0.00147129
SL1344_RS13070	SL1344_2512	asrC	anaerobic sulfite reductase subunit C	NC_016810.1	2686036	2687049	+	113.671	-0.64421	0.177279	-3.63388	0.000279191	0.00148565
SL1344_RS06635	SL1344_1269	rpl35	50S ribosomal protein L35	NC_016810.1	1371625	1371822	+	8715.24	0.573184	0.157834	3.63157	0.000281705	0.00149734
SL1344_RS04205	SL1344_0806	dps	DNA protection during starvation protein	NC_016810.1	896748	897251	-	43287.5	-0.798094	0.220049	-3.62689	0.000286851	0.00151954
SL1344_RS07040	SL1344_1351	ssaP	putative type III secretion protein	NC_016810.1	1454205	1454579	+	113.747	0.876892	0.24176	3.62712	0.000286595	0.00151954
SL1344_RS16570	SL1344_3178	bacA	bacitracin resistance protein %28putative undecaprenol kinase%29	NC_016810.1	3391272	3392093	-	528.529	0.88741	0.24464	3.62741	0.000286281	0.00151954
SL1344_RS22220	SL1344_4264	fxsA	FxsA protein	NC_016810.1	4593303	4593779	+	454.607	0.85517	0.235863	3.62571	0.000288173	0.00152482
SL1344_RS14975	SL1344_2872	spaM	type III secretion system secretory apparatus	NC_016810.1	3058832	3059275	-	4101.2	0.942863	0.260255	3.62285	0.000291377	0.00154004
SL1344_RS18590	SL1344_3573	yhjD	hypothetical protein	NC_016810.1	3802998	3804026	+	801.02	-1.02276	0.282455	-3.62096	0.000293507	0.00154956
SL1344_RS11585	SL1344_2225	napC	cytochrome c-type protein NapC	NC_016810.1	2351399	2352001	-	131.977	0.940425	0.260244	3.61363	0.000301943	0.00159231
SL1344_RS13175	SL1344_2533	murQ	putative phophosugar binding protein	NC_016810.1	2714296	2715189	-	178.558	0.589231	0.163098	3.61273	0.00030299	0.00159604
SL1344_RS15000	SL1344_2877	invG	type III secretion system secretory apparatus	NC_016810.1	3064173	3065861	-	27124.7	0.776355	0.215489	3.60276	0.000314859	0.00165486
SL1344_RS18330	SL1344_3522	ugpA	glycerol-3-phosphate transport system permease protein	NC_016810.1	3746732	3747619	-	665.968	-1.32236	0.367034	-3.60283	0.000314769	0.00165486
SL1344_RS02600	SL1344_0504	sfbB	ABC transporter ATP-binding protein	NC_016810.1	571467	572483	+	212.254	0.694496	0.192893	3.60042	0.000317701	0.00166793
SL1344_RS16500				NC_016810.1	3374630	3374806	-	11.9814	-1.90018	0.527824	-3.60003	0.000318176	0.00166856
SL1344_RS12135	SL1344_2334	folC	folylpolyglutamate synthase	NC_016810.1	2475070	2476338	-	1236.68	0.482865	0.134287	3.59577	0.000323433	0.00169424
SL1344_RS21695	SL1344_4162		hypothetical protein	NC_016810.1	4467463	4467873	+	205.086	0.682285	0.189775	3.59524	0.000324097	0.00169583
SL1344_RS05390	SL1344_1036		hypothetical protein	NC_016810.1	1140775	1141185	+	268.175	-0.527276	0.146691	-3.59446	0.00032507	0.00169903
SL1344_RS14300	SL1344_2746		putative inner membrane protein	NC_016810.1	2926180	2927502	-	155.112	-0.602616	0.167735	-3.59268	0.000327297	0.00170877
SL1344_RS19005	SL1344_3653		hypothetical protein	NC_016810.1	3900464	3900673	-	385.663	-1.34044	0.373149	-3.59225	0.000327834	0.00170968
SL1344_RS14350	SL1344_2757	hin	DNA-invertase hin	NC_016810.1	2937418	2937990	+	303.445	-1.14685	0.319308	-3.59167	0.000328567	0.00171161
SL1344_RS13035	SL1344_2505	iscS	cysteine desulfurase	NC_016810.1	2679253	2680467	-	4883.28	0.633363	0.176412	3.59026	0.000330354	0.00171901
SL1344_RS06320	SL1344_1208		hypothetical protein	NC_016810.1	1309035	1309676	+	54.2258	-0.863324	0.240624	-3.58786	0.000333407	0.00173298
SL1344_RS17230	SL1344_3307		hypothetical protein	NC_016810.1	3525858	3526325	-	488.887	-0.94821	0.26437	-3.58668	0.000334912	0.00173888
SL1344_RS09685	SL1344_1869		hypothetical protein	NC_016810.1	1987502	1987741	-	11.8499	-2.48923	0.694878	-3.58225	0.000340648	0.00176671
SL1344_RS05985	SL1344_1150		putative TetR family regulatory protein	NC_016810.1	1252693	1253328	-	1371.76	-0.380224	0.106175	-3.58112	0.00034213	0.00177244
SL1344_RS14430	SL1344_2771		hypothetical protein	NC_016810.1	2958158	2958589	+	894.312	4.2178	1.1789	3.57775	0.000346562	0.00179146
SL1344_RS23265	SL1344_4465		transcriptional regulator	NC_016810.1	4812650	4815415	+	649.304	-0.542713	0.151685	-3.5779	0.000346362	0.00179146
SL1344_RS15275	SL1344_2932	pyrG	CTP synthase	NC_016810.1	3120208	3121845	-	5369.13	0.290871	0.0813231	3.57673	0.000347923	0.00179652
SL1344_RS22835	SL1344_4381	nrdG	anaerobic ribonucleoside-triphosphate reductase activating protein	NC_016810.1	4712551	4713015	-	22.6188	-1.56524	0.437661	-3.57637	0.000348403	0.00179703
SL1344_RS09310	SL1344_1794		putative inner membrane protein	NC_016810.1	1918128	1918280	+	89.2492	0.755045	0.211185	3.57528	0.000349853	0.00180253
SL1344_RS09220	SL1344_1775	proP	ProP effector protein	NC_016810.1	1900770	1901456	-	2179.4	0.367447	0.102813	3.57395	0.000351634	0.00180774
SL1344_RS11105	SL1344_2138	yehV	putative transcriptional regulator	NC_016810.1	2254084	2254815	+	915.348	-1.26646	0.354339	-3.57415	0.000351362	0.00180774
SL1344_RS09320	SL1344_1799	pagK	bacteriophage encoded pagK %28phoPQ-activated protein%29	NC_016810.1	1920747	1920947	+	1405.83	0.744725	0.208593	3.57023	0.000356666	0.00182961
SL1344_RS17420	SL1344_3345	mreC	rod shape-determining protein	NC_016810.1	3563819	3564871	-	767.846	0.454565	0.127313	3.57045	0.000356363	0.00182961
SL1344_RS04085	SL1344_0783		hypothetical protein	NC_016810.1	872644	873348	+	3084.47	-0.738394	0.206876	-3.56926	0.000357987	0.0018304
SL1344_RS06420	SL1344_1227		hypothetical protein	NC_016810.1	1327338	1327616	+	2716.97	-0.45885	0.128548	-3.56949	0.000357679	0.0018304
SL1344_RS17990	SL1344_3453	aroB	3-dehydroquinate synthase	NC_016810.1	3662601	3663689	-	2775.63	0.437081	0.122457	3.56927	0.000357978	0.0018304
SL1344_RS23525	SL1344_4513	rob	right origin-binding protein	NC_016810.1	4863246	4864115	-	1832.3	-0.34369	0.0964434	-3.56365	0.000365735	0.00186799
SL1344_RS00065	SL1344_0013	dnaJ	DnaJ protein	NC_016810.1	13595	14734	+	1961.29	0.687374	0.193031	3.56095	0.000369518	0.00188526
SL1344_RS16410	SL1344_3147	plsC	1-acylglycerol-3-phosphate O-acyltransferase	NC_016810.1	3356657	3357394	-	328.777	0.512727	0.144104	3.55803	0.000373649	0.00190221
SL1344_RS19415	SL1344_3736		putative PTS system protein	NC_016810.1	3992723	3993208	-	56.7058	-0.901883	0.253473	-3.5581	0.000373545	0.00190221
SL1344_RS17370	SL1344_3335		hypothetical protein	NC_016810.1	3550976	3551248	-	266.338	-1.11811	0.314408	-3.55623	0.000376216	0.00191321
SL1344_RS05620	SL1344_1078	csgE	assembly%2Ftransport component in curli production	NC_016810.1	1185468	1185863	-	52.9791	-0.927654	0.260947	-3.55495	0.000378045	0.00191836
SL1344_RS10695	SL1344_2056	cld	polysaccharide chain length regulator	NC_016810.1	2154547	2155530	-	5705.47	0.4318	0.121461	3.55505	0.000377903	0.00191836
SL1344_RS04785	SL1344_0921	msbA	transport ATP-binding protein MsbA	NC_016810.1	1027002	1028750	+	1010.14	0.431957	0.121584	3.55276	0.000381218	0.00193238
SL1344_RS19500	SL1344_3754	uhpC	regulatory protein	NC_016810.1	4009026	4010354	-	61.672	0.968435	0.272663	3.55177	0.000382648	0.00193754
SL1344_RS07820	SL1344_1500	fdnG		NC_016810.1	1607295	1609706	-	1125.91	1.13845	0.320798	3.54882	0.000386961	0.00195727
SL1344_RS06105	SL1344_1174		hypothetical protein	NC_016810.1	1280075	1280404	-	166.125	-0.769505	0.216907	-3.54763	0.000388719	0.00196406
SL1344_RS13145	SL1344_2527	purL	Phosphoribosylformylglycinamidine synthase	NC_016810.1	2705971	2709858	-	1361.34	0.479267	0.135146	3.5463	0.000390685	0.00197187
SL1344_RS11860	SL1344_2280		hypothetical protein	NC_016810.1	2416494	2416799	-	6122.52	-1.1628	0.328043	-3.54467	0.000393111	0.00198199
SL1344_RS14950	SL1344_2867	spaR	type III secretion system secretory apparatus	NC_016810.1	3055166	3055957	-	3188.35	0.994159	0.280556	3.54353	0.000394801	0.00198838
SL1344_RS09840	SL1344_1896		hypothetical protein	NC_016810.1	2013103	2013456	+	693.588	1.33859	0.378054	3.54075	0.000398999	0.00200737
SL1344_RS06640	SL1344_1270	rplT	50S ribosomal protein L20	NC_016810.1	1371873	1372229	+	10473.6	0.616747	0.174248	3.53947	0.000400932	0.00201483
SL1344_RS11680	SL1344_2244		putative transcriptional regulator	NC_016810.1	2377254	2377949	+	134.104	-0.707144	0.199803	-3.5392	0.000401339	0.00201483
SL1344_RS22470	SL1344_4310	aidB	acyl Co-A dehydrogenase	NC_016810.1	4640194	4641816	+	1100.07	-1.19808	0.338853	-3.53568	0.000406722	0.00203968
SL1344_RS14850	SL1344_2848		hypothetical protein	NC_016810.1	3035915	3036367	-	9489.96	0.751723	0.212639	3.5352	0.000407466	0.00204124
SL1344_RS19940	SL1344_3840	gidB	glucose inhibited division protein	NC_016810.1	4102483	4103106	-	284.01	0.454281	0.128593	3.5327	0.000411346	0.00205848
SL1344_RS02130	SL1344_0410	ribD	riboflavin biosynthesis protein RibD	NC_016810.1	469330	470433	+	1376.11	0.55267	0.156524	3.5309	0.000414152	0.00207032
SL1344_RS22030	SL1344_4228	basS	two-component sensor kinase	NC_016810.1	4553931	4555010	-	1721.26	0.404881	0.114758	3.52813	0.000418508	0.00208987
SL1344_RS07875	SL1344_1511	narI	respiratory nitrate reductase 2 gamma chain	NC_016810.1	1623513	1624193	+	542.323	-1.37327	0.389483	-3.52588	0.000422075	0.00210545
SL1344_RS20780	SL1344_3992		hypothetical protein	NC_016810.1	4274934	4275248	-	128.63	-0.609414	0.172992	-3.52278	0.000427047	0.002128
SL1344_RS13690	SL1344_2626		hypothetical protein	NC_016810.1	2809791	2810699	-	690.746	-1.07758	0.306181	-3.51943	0.000432481	0.00215279
SL1344_RS14875	SL1344_2853	prgI	type III secretion system apparatus	NC_016810.1	3038651	3038893	-	36198	0.775349	0.220427	3.51749	0.00043565	0.00216628
SL1344_RS00830	SL1344_0164	pdxA	4-hydroxythreonine-4-phosphate dehydrogenase	NC_016810.1	192407	193390	+	671.699	-0.5484	0.155939	-3.51675	0.000436857	0.00216999
SL1344_RS11605	SL1344_2229	napA	nitrate reductase	NC_016810.1	2354134	2356620	-	851.064	0.90883	0.258493	3.51588	0.000438299	0.00217427
SL1344_RS18335	SL1344_3523	ugpB	glycerol-3-phosphate-binding periplasmic protein	NC_016810.1	3747683	3748999	-	9995.82	-1.27809	0.36354	-3.51567	0.000438644	0.00217427
SL1344_RS21170	SL1344_4071	argC	N-acetyl-gamma-glutamyl-phosphate reductase	NC_016810.1	4360951	4361955	+	198.599	0.538036	0.153056	3.51529	0.00043928	0.00217513
SL1344_RS03045	SL1344_0591		putative aminotransferase	NC_016810.1	664379	665539	+	167.372	0.590033	0.167944	3.51327	0.000442622	0.00218937
SL1344_RS21755	SL1344_4175	dinF	putative DNA-damage-inducible membrane protein	NC_016810.1	4481327	4482652	+	248.064	0.610872	0.173921	3.51235	0.000444159	0.00219467
SL1344_RS07530	SL1344_1445		hypothetical protein	NC_016810.1	1550184	1550576	+	1797.64	-1.25278	0.356758	-3.51157	0.000445469	0.00219883
SL1344_RS09410	SL1344_1815	yebF	hypothetical protein	NC_016810.1	1932390	1932743	-	2707.93	-0.951083	0.271102	-3.50821	0.000451137	0.00222447
SL1344_RS02485	SL1344_0481	adk	adenylate kinase	NC_016810.1	545529	546173	+	1912.53	0.500294	0.142794	3.50362	0.000458987	0.00226081
SL1344_RS14495	SL1344_2783	stpA	DNA-binding protein StpA	NC_016810.1	2969801	2970202	-	2902.09	0.384416	0.109823	3.50032	0.0004647	0.00228656
SL1344_RS15085	SL1344_2894	hyi	putative hydroxypyruvate isomerase	NC_016810.1	3080608	3081369	-	177.093	-1.09553	0.313026	-3.49981	0.000465593	0.00228856
SL1344_RS22630	SL1344_4342	ytfM	hypothetical protein	NC_016810.1	4666633	4668366	+	1710.77	0.475695	0.135984	3.49816	0.000468476	0.00230032
SL1344_RS22060	SL1344_4233	adi	arginine decarboxylase	NC_016810.1	4559989	4562259	-	490.428	0.930917	0.266278	3.49604	0.000472219	0.00231629
SL1344_RS13350	SL1344_2568		bacteriophage protein	NC_016810.1	2749664	2750011	-	122.596	-0.640194	0.183163	-3.49521	0.000473695	0.0023211
SL1344_RS15555	SL1344_2984		hypothetical protein	NC_016810.1	3185720	3186433	+	484.062	0.714323	0.204611	3.49112	0.000480997	0.00235443
SL1344_RS04050	SL1344_0776	slrP	leucine rich repeat	NC_016810.1	866199	868496	+	7066.9	0.870938	0.249702	3.48791	0.000486819	0.00238045
SL1344_RS15090	SL1344_2895		sugar aldolase	NC_016810.1	3081374	3082012	-	149.628	-1.12424	0.322515	-3.48587	0.000490542	0.00239617
SL1344_RS24435	SL1344_P2_0048	nikA	relaxosome component	NC_017718.1	33969	34301	+	407.294	0.561422	0.161116	3.48457	0.000492921	0.00240529
SL1344_RS11135	SL1344_2144	bglX	beta-glucosidase	NC_016810.1	2258889	2261186	-	1781.55	0.429721	0.123337	3.48411	0.000493774	0.00240696
SL1344_RS17470	SL1344_3355	panF	sodium%2Fpantothenate symporter %28pantothenate permease%29	NC_016810.1	3573686	3575137	+	190.407	0.649877	0.186689	3.48107	0.000499415	0.00243065
SL1344_RS18970	SL1344_3646		putative sugar kinase	NC_016810.1	3890995	3891876	+	1166.51	-1.39953	0.402057	-3.48093	0.000499668	0.00243065
SL1344_RS01130	SL1344_0224	yaeL	hypothetical protein	NC_016810.1	260991	262343	+	2564.62	0.421364	0.121088	3.4798	0.000501783	0.00243765
SL1344_RS07785	SL1344_1493	osmC	osmotically inducible protein C	NC_016810.1	1601090	1601521	-	4458.4	-1.32416	0.380549	-3.47961	0.000502144	0.00243765
SL1344_RS15725	SL1344_3016	lysS	lysyl-tRNA synthetase	NC_016810.1	3219939	3221456	-	5818.18	0.484162	0.139477	3.47127	0.000518005	0.00251206
SL1344_RS17090	SL1344_3280		hypothetical protein	NC_016810.1	3497625	3497879	-	295.036	0.599894	0.172937	3.46885	0.000522686	0.00253215
SL1344_RS17615	SL1344_3378		hypothetical protein	NC_016810.1	3603120	3603389	-	198.372	-0.515057	0.148623	-3.46553	0.000529197	0.00256105
SL1344_RS07220	SL1344_1385	nth	endonuclease III	NC_016810.1	1485409	1486044	-	228.056	0.486776	0.140568	3.46292	0.000534349	0.00258333
SL1344_RS06220	SL1344_1189		putative cytochrome	NC_016810.1	1294301	1294831	-	596.025	0.727867	0.210224	3.46234	0.000535503	0.00258625
SL1344_RS06435	SL1344_1230	sppA	protease IV	NC_016810.1	1329763	1331619	-	1197.25	0.320992	0.0927497	3.46084	0.000538488	0.002598
SL1344_RS09185	SL1344_1768		hypothetical protein	NC_016810.1	1894129	1894416	-	1109.85	0.942564	0.272478	3.45923	0.000541712	0.00261088
SL1344_RS21065	SL1344_4049	metB	cystathionine gamma-synthase	NC_016810.1	4331151	4332311	+	249.245	0.524864	0.151747	3.45881	0.000542562	0.00261229
SL1344_RS20335	SL1344_3909		chloramphenicol-sensitive protein RarD	NC_016810.1	4181608	4182492	-	201.075	0.785082	0.22704	3.4579	0.000544407	0.0026185
SL1344_RS15905	SL1344_3050		ABC transporter ATP-binding protein	NC_016810.1	3255742	3256419	+	88.1319	-0.74484	0.215487	-3.45653	0.000547173	0.00262911
SL1344_RS01940	SL1344_0374		hypothetical protein	NC_016810.1	432788	433003	+	251.897	-0.538784	0.155918	-3.45557	0.00054914	0.00263587
SL1344_RS04600	SL1344_0886		putative integrase protein	NC_016810.1	982624	983307	-	262.024	-1.38101	0.400163	-3.45111	0.000558282	0.00267702
SL1344_RS14435	SL1344_2772		hypothetical protein	NC_016810.1	2958600	2960114	+	3161.11	3.89068	1.12812	3.44881	0.000563069	0.00269723
SL1344_RS05305	SL1344_1020		hypothetical protein	NC_016810.1	1127068	1128279	-	290.944	0.641927	0.186278	3.44608	0.000568791	0.00272186
SL1344_RS00930	SL1344_0184	folK	2-amino-4-hydroxy-6-hydroxymethyldihydropteridine pyrophosphokinase	NC_016810.1	213394	213873	-	228.151	0.713281	0.207046	3.44504	0.00057098	0.00272956
SL1344_RS04230	SL1344_0811	ybiR	hypothetical protein	NC_016810.1	902002	903114	+	239.506	0.559573	0.162528	3.44293	0.000575456	0.00274817
SL1344_RS04775	SL1344_0919	ihfB	integration host factor beta-subunit %28IHF-beta%29	NC_016810.1	1024187	1024471	+	8693.19	-0.535527	0.155561	-3.44256	0.000576233	0.00274908
SL1344_RS05840	SL1344_1122	rne	ribonuclease E	NC_016810.1	1224496	1227699	-	4494.14	0.474234	0.137768	3.44226	0.000576875	0.00274936
SL1344_RS18350	SL1344_3526	livF	high-affinity branched-chain amino acid transport ATP-binding protein	NC_016810.1	3749976	3750689	-	104.546	-0.784837	0.228039	-3.44169	0.000578101	0.00274981
SL1344_RS19430	SL1344_3739		hypothetical protein	NC_016810.1	3996858	3997151	+	382.478	-1.34984	0.392206	-3.44167	0.000578138	0.00274981
SL1344_RS05720	SL1344_1098	bssS	hypothetical protein	NC_016810.1	1203793	1204047	-	1052.29	-0.973365	0.282932	-3.44028	0.000581109	0.00276111
SL1344_RS18610	SL1344_3577	kdgK	2-dehydro-3-deoxygluconokinase	NC_016810.1	3808905	3809834	+	1313.5	-0.490918	0.142708	-3.44001	0.000581689	0.00276111
SL1344_RS16775	SL1344_3220		hypothetical protein	NC_016810.1	3435915	3437060	-	277.047	1.04607	0.304135	3.43949	0.00058282	0.00276369
SL1344_RS14190	SL1344_2725		hypothetical protein	NC_016810.1	2901981	2902619	+	72.9253	-1.04925	0.305488	-3.43465	0.000593311	0.00281061
SL1344_RS05875	SL1344_1128	rpmF	50S ribosomal protein L32	NC_016810.1	1231988	1232161	+	4168.85	0.549828	0.160206	3.432	0.000599145	0.0028297
SL1344_RS14425	SL1344_2770		hypothetical protein	NC_016810.1	2957166	2958143	+	2994.71	4.02433	1.17247	3.43233	0.000598409	0.0028297
SL1344_RS16595	SL1344_3184	dnaG	DNA primase	NC_016810.1	3395211	3396956	+	2352	0.39679	0.115612	3.43208	0.000598982	0.0028297
SL1344_RS07525	SL1344_1444		hypothetical protein	NC_016810.1	1549230	1549757	-	706.58	-1.07755	0.314536	-3.42584	0.000612901	0.00288887
SL1344_RS08040	SL1344_1543		putative phosphotransferase enzyme	NC_016810.1	1659766	1660047	+	84.5038	-0.944492	0.275676	-3.4261	0.00061232	0.00288887
SL1344_RS04615	SL1344_0888		hypothetical protein	NC_016810.1	984216	984893	-	833.146	-0.872777	0.255058	-3.42187	0.00062191	0.00292839
SL1344_RS06900	SL1344_1323		putative pathogenicity island protein	NC_016810.1	1430980	1431939	-	6383.95	-1.23548	0.361326	-3.4193	0.000627816	0.00295325
SL1344_RS14890	SL1344_2856	hilA	invasion protein regulator	NC_016810.1	3042432	3044093	+	21490.1	0.58544	0.171277	3.4181	0.000630606	0.00296341
SL1344_RS08035	SL1344_1542		hypothetical protein	NC_016810.1	1658651	1659769	+	239.467	-1.00364	0.293766	-3.41647	0.000634375	0.00297815
SL1344_RS19605	SL1344_3775	hslS	heat shock protein B	NC_016810.1	4030691	4031119	-	637.029	0.894675	0.261951	3.41543	0.000636826	0.00298667
SL1344_RS19895	SL1344_3831	atpC	ATP synthase subunit epsilon	NC_016810.1	4094982	4095401	-	4990.86	0.440574	0.129076	3.41329	0.000641831	0.00300715
SL1344_RS01750	SL1344_0337		hypothetical protein	NC_016810.1	385794	386294	+	124.9	1.00741	0.295296	3.41153	0.000645996	0.00302277
SL1344_RS01810	SL1344_0349		transcriptional regulator	NC_016810.1	400346	400810	+	125.648	-0.834495	0.244624	-3.41134	0.000646451	0.00302277
SL1344_RS12830	SL1344_2463	purN	phosphoribosylglycinamidine myltransferase	NC_016810.1	2611826	2612464	+	359.459	0.415304	0.121814	3.40933	0.000651223	0.00304206
SL1344_RS03065	SL1344_0595	dsbG	thiol:disulfide interchange protein DsbG	NC_016810.1	668750	669496	-	1394.31	-0.321966	0.0944793	-3.40779	0.000654907	0.00305321
SL1344_RS15030	SL1344_2884		pathogenicity island 1 protein	NC_016810.1	3069917	3070198	+	695.072	-0.659216	0.193442	-3.40783	0.000654827	0.00305321
SL1344_RS05615	SL1344_1077	csgF	assembly%2Ftransport component in curli production	NC_016810.1	1185025	1185441	-	44.6577	-1.14003	0.334642	-3.40671	0.000657521	0.00306236
SL1344_RS19215	SL1344_3696	dfp	hypothetical protein	NC_016810.1	3944832	3946055	+	950.354	0.443864	0.13039	3.40414	0.00066373	0.00308543
SL1344_RS22765	SL1344_4367		hypothetical protein	NC_016810.1	4701762	4702313	-	1556.82	-0.820721	0.241097	-3.40411	0.000663788	0.00308543
SL1344_RS11160	SL1344_2149	yohF	putative oxidoreductase	NC_016810.1	2265718	2266479	-	543.914	-1.22963	0.361354	-3.40285	0.000666867	0.00309376
SL1344_RS18600	SL1344_3575		hypothetical protein	NC_016810.1	3805739	3807799	-	3066.5	-0.896958	0.263591	-3.40284	0.000666895	0.00309376
SL1344_RS08595	SL1344_1651		putative pseudouridine synthase	NC_016810.1	1772657	1773532	-	644.909	0.409154	0.120282	3.40164	0.000669838	0.00310435
SL1344_RS18510	SL1344_3557	tppB	putative PTR2 family transport protein	NC_016810.1	3782936	3784408	+	1006.86	-0.818109	0.240655	-3.39951	0.000675057	0.00312546
SL1344_RS06075	SL1344_1168	phoQ	sensor protein PhoQ%2C regulator of virulence determinants	NC_016810.1	1274079	1275542	-	6143.52	0.574353	0.169199	3.39455	0.000687423	0.00317959
SL1344_RS10380	SL1344_1992	cobT	Nicotinate-nucleotide--dimethylbenzimidazole phosphoribosyltransferase	NC_016810.1	2095018	2096088	-	677.27	-0.524829	0.154649	-3.39369	0.000689587	0.00318646
SL1344_RS14985	SL1344_2874	spaK	chaperone protein for type III secretion system effectors	NC_016810.1	3060545	3060952	-	7861.59	0.764466	0.225355	3.39228	0.000693146	0.00319976
SL1344_RS23215	SL1344_4455	hsdS	type I restriction enzyme	NC_016810.1	4798189	4799598	-	271.427	0.512643	0.151286	3.38858	0.000702563	0.00324006
SL1344_RS17580	SL1344_3371	smg	hypothetical protein	NC_016810.1	3596717	3597190	-	3239.34	-0.333239	0.0983682	-3.38767	0.000704883	0.00324757
SL1344_RS06450	SL1344_1233	topB	DNA topoisomerase III	NC_016810.1	1333510	1335459	+	1764.38	0.649912	0.191876	3.38714	0.000706241	0.00325064
SL1344_RS11515	SL1344_2217	sspH2	secreted effector protein	NC_016810.1	2338601	2340967	-	342.771	0.510032	0.150658	3.38538	0.000710806	0.00326846
SL1344_RS00420	SL1344_0083		secreted protein	NC_016810.1	94774	95064	-	377.004	-0.617173	0.182414	-3.38336	0.000716049	0.00328614
SL1344_RS04070	SL1344_0780	moaC	molybdenum cofactor biosynthesis protein C	NC_016810.1	871419	871904	+	317.744	0.606372	0.179221	3.38337	0.000716018	0.00328614
SL1344_RS19885	SL1344_3829	glmU	UDP-N-acetylglucosamine pyrophosphorylase	NC_016810.1	4092364	4093734	-	3631.4	0.407582	0.120505	3.38227	0.000718892	0.00329597
SL1344_RS21375	SL1344_4103	thiC	thiamine biosynthesis protein	NC_016810.1	4401822	4403717	-	309.424	-0.463472	0.137237	-3.37716	0.000732382	0.00335455
SL1344_RS09465	SL1344_1826	znuC	high-affinity zinc uptake system ATP-binding protein	NC_016810.1	1945006	1945761	+	243.948	0.454405	0.13459	3.37622	0.000734903	0.00336282
SL1344_RS08105	SL1344_1556	trg	methyl-accepting chemotaxis protein III %28mcp-iii%29 %28ribose and galactose chemoreceptor protein%29	NC_016810.1	1672732	1674357	-	8653.28	-0.435819	0.129322	-3.37002	0.000751621	0.00343598
SL1344_RS02115	SL1344_0407	tsx	nucleoside-specific channel-forming protein tsx	NC_016810.1	467023	467886	-	3939.54	0.867619	0.257602	3.36806	0.000756983	0.00345713
SL1344_RS18320	SL1344_3520	ugpC	sn-Glycerol-3-phosphate transport ATP-binding protein	NC_016810.1	3744818	3745888	-	552.199	-1.06962	0.317787	-3.36583	0.000763126	0.00348181
SL1344_RS01065	SL1344_0211		hypothetical protein	NC_016810.1	246068	247225	+	159.747	1.01445	0.301549	3.36414	0.000767825	0.00349687
SL1344_RS01490	SL1344_0288	sciX	hypothetical protein	NC_016810.1	337307	337753	+	218.258	-0.641834	0.190789	-3.36411	0.000767914	0.00349687
SL1344_RS12360	SL1344_2376	mntH	manganese transport protein mntH	NC_016810.1	2521435	2522676	-	687.747	-0.606217	0.180271	-3.36281	0.000771521	0.0035099
SL1344_RS00990	SL1344_0196	stfA	major fimbrial subunit stfa %28putative fimbrial subunit%29	NC_016810.1	230653	231213	+	83.9238	-1.03232	0.307243	-3.35996	0.000779542	0.00353954
SL1344_RS15675	SL1344_3008	stdA	fimbrial protein	NC_016810.1	3212552	3213136	-	29.6718	-1.10162	0.327846	-3.36018	0.000778914	0.00353954
SL1344_RS15385	SL1344_2954	fucA	fuculose-1-phosphate aldolase	NC_016810.1	3147132	3147779	-	115.009	-0.704611	0.209764	-3.35907	0.000782051	0.00354751
SL1344_RS16190	SL1344_3104		hypothetical protein	NC_016810.1	3311295	3311675	-	56.7392	-1.02251	0.304665	-3.35618	0.000790282	0.00358139
SL1344_RS23505	SL1344_4509	slt	lytic murein transglycosylase	NC_016810.1	4859615	4861552	+	1566.85	-0.532947	0.158885	-3.3543	0.000795667	0.00360233
SL1344_RS18235	SL1344_3503	glgC	glucose-1-phosphate adenylyltransferase	NC_016810.1	3724134	3725429	-	2424.31	-0.830187	0.247787	-3.35041	0.000806924	0.00364978
SL1344_RS04175	SL1344_0800	ybiI	Zinc-finger containing protein	NC_016810.1	890262	890528	-	161.782	-0.873526	0.260768	-3.34982	0.000808654	0.00365409
SL1344_RS10225	SL1344_1968		bacteriophage protein	NC_016810.1	2073754	2074125	+	708.553	0.547488	0.16351	3.34834	0.00081297	0.00367007
SL1344_RS04605	SL1344_0887		ISPsy11%2C transposase OrfA	NC_016810.1	983478	983879	-	300.219	-1.22868	0.367061	-3.34735	0.000815878	0.00367966
SL1344_RS02465	SL1344_0477	dnaX	DNA polymerase III subunits gamma and tau	NC_016810.1	540395	542323	+	1404.92	0.359854	0.107586	3.34479	0.000823439	0.00370836
SL1344_RS19420	SL1344_3737		putative PTS system protein	NC_016810.1	3993219	3993644	-	48.3308	-0.937252	0.280223	-3.34467	0.000823817	0.00370836
SL1344_RS06290	SL1344_1202		hypothetical protein	NC_016810.1	1306147	1306395	-	4258.07	-1.00979	0.302117	-3.34238	0.000830632	0.00373546
SL1344_RS16240	SL1344_3114		transferase	NC_016810.1	3325133	3325999	+	1292.65	-0.727325	0.217635	-3.34195	0.000831935	0.00373775
SL1344_RS08395	SL1344_1612	tpx	thiol peroxidase	NC_016810.1	1732438	1732944	+	5649.93	0.540697	0.161848	3.34077	0.000835477	0.00375008
SL1344_RS08065	SL1344_1548		putative regulatory protein	NC_016810.1	1663420	1664211	+	260.564	-0.495783	0.148417	-3.34048	0.000836344	0.00375039
SL1344_RS01905	SL1344_0367	hemB	delta-aminolevulinic acid dehydratase	NC_016810.1	423164	424138	-	1430.4	0.466224	0.139584	3.3401	0.000837497	0.00375199
SL1344_RS07700	SL1344_1478		CDS	NC_016810.1	1582858	1583247	-	502.655	-0.463866	0.138954	-3.33827	0.000843005	0.00377307
SL1344_RS23765	SL1344_P1_0025	traV	conjugative transfer assembly protein	NC_017720.1	26477	26992	-	228.876	-0.503708	0.150966	-3.33657	0.000848186	0.00379265
SL1344_RS06100	SL1344_1173		putative mutT family protein	NC_016810.1	1279602	1280063	-	275.66	-0.643003	0.192887	-3.33358	0.000857375	0.00382613
SL1344_RS12770	SL1344_2451	nlpB	putative lipoprotein	NC_016810.1	2600708	2601742	-	3597.21	0.388275	0.11648	3.33339	0.000857932	0.00382613
SL1344_RS13085	SL1344_2515	csiE	stationary phase inducible protein CsiE	NC_016810.1	2688791	2690068	+	1536.34	-1.26141	0.378424	-3.33334	0.000858114	0.00382613
SL1344_RS06905	SL1344_1324		putative transcriptional regulator	NC_016810.1	1432112	1432840	-	1118.37	0.661243	0.198399	3.33289	0.000859498	0.00382867
SL1344_RS08425	SL1344_1618	pspC	bacteriophage shock protein C	NC_016810.1	1737958	1738317	-	255.101	-0.694319	0.208417	-3.3314	0.000864109	0.00384557
SL1344_RS08340	SL1344_1601			NC_016810.1	1721364	1722107	+	95.4305	0.862299	0.259026	3.32901	0.00087155	0.00387245
SL1344_RS15155	SL1344_2908	ispF	2-C-methyl-D-erythritol 2%2C4-cyclo diphosphate synthase	NC_016810.1	3092827	3093306	-	263.337	0.549302	0.165008	3.32893	0.000871795	0.00387245
SL1344_RS12170	SL1344_2341		putative transmembrane transporter	NC_016810.1	2482309	2483487	-	632.25	0.437405	0.131458	3.32734	0.00087678	0.00389092
SL1344_RS22280	SL1344_4276	blc	putative lipoprotein	NC_016810.1	4602415	4602948	-	996.357	-1.29579	0.389488	-3.3269	0.000878172	0.00389342
SL1344_RS01815	SL1344_0350		putative metal-binding transport protein	NC_016810.1	400888	401082	+	97.3707	-0.856113	0.257432	-3.32558	0.000882332	0.00390818
SL1344_RS14805	SL1344_2839	fhlA	transcriptional activator of the formate hydrogenlyase system	NC_016810.1	3026281	3028359	+	625.913	-0.764954	0.230167	-3.32347	0.000889045	0.00393421
SL1344_RS21410	SL1344_4110		hypothetical protein	NC_016810.1	4408324	4409016	+	587.472	0.577241	0.173758	3.3221	0.000893422	0.00394986
SL1344_RS17120	SL1344_3286		hypothetical protein	NC_016810.1	3501388	3502365	+	635.827	0.50081	0.150776	3.32156	0.000895162	0.00395384
SL1344_RS19830	SL1344_3818	yieG	putative membrane transport protein	NC_016810.1	4079045	4080382	-	461.436	0.425666	0.128347	3.31652	0.000911475	0.00402212
SL1344_RS23010	SL1344_4416		putative alcohol dehydrogenase	NC_016810.1	4750352	4751371	-	2276.13	-1.15152	0.347313	-3.31552	0.000914736	0.00403273
SL1344_RS05295	SL1344_1018		hypothetical protein	NC_016810.1	1126235	1126648	+	856.107	-0.700953	0.211455	-3.3149	0.000916756	0.00403784
SL1344_RS11170	SL1344_2151		hypothetical protein	NC_016810.1	2268440	2269378	-	62.6488	0.772385	0.23306	3.3141	0.00091937	0.00404557
SL1344_RS12150	SL1344_2337	truA	tRNA pseudouridine synthase A	NC_016810.1	2478178	2478990	-	306.654	0.552881	0.166948	3.3117	0.000927316	0.00407672
SL1344_RS17775	SL1344_3410	bfr	bacterioferritin	NC_016810.1	3618856	3619332	-	4963	-1.12739	0.340525	-3.31074	0.000930494	0.00408687
SL1344_RS00620	SL1344_0122	ftsI	penicillin-binding protein 3	NC_016810.1	141729	143495	+	2621.86	0.38232	0.115494	3.31031	0.000931943	0.00408942
SL1344_RS02315	SL1344_0447	ybaV	hypothetical protein	NC_016810.1	510175	510549	+	42.8925	-0.942914	0.284921	-3.30938	0.000935015	0.00409908
SL1344_RS04790	SL1344_0922	lpxK	tetraacyldisaccharide 4%27-kinase	NC_016810.1	1028747	1029724	+	371.203	0.490729	0.148364	3.3076	0.000940991	0.00412143
SL1344_RS20860	SL1344_4007	cpxA	two-component sensor kinase protein	NC_016810.1	4289814	4291187	-	1709.6	0.335891	0.101597	3.30611	0.000946	0.00413952
SL1344_RS19070	SL1344_3667	secB	protein-export protein SecB	NC_016810.1	3917350	3917817	-	4818.37	-0.362441	0.109711	-3.30361	0.000954472	0.00417271
SL1344_RS18120	SL1344_3479	gntT	high-affinity gluconate transporter	NC_016810.1	3691912	3693228	+	187.823	0.574418	0.173925	3.30267	0.000957682	0.00418286
SL1344_RS11600	SL1344_2228	napG	ferredoxin-type protein NapG	NC_016810.1	2353432	2354127	-	97.676	1.17989	0.357314	3.30212	0.000959576	0.00418396
SL1344_RS13575	SL1344_2607	srmB	ATP-dependent RNA helicase SrmB	NC_016810.1	2783316	2784650	+	994.823	0.350958	0.106284	3.30208	0.000959713	0.00418396
SL1344_RS22190	SL1344_4259	yjdC	putative transcriptional regulator	NC_016810.1	4587351	4587926	-	1345.24	-0.756236	0.229041	-3.30175	0.000960852	0.00418504
SL1344_RS19365	SL1344_3726	slsA	hypothetical protein	NC_016810.1	3981153	3981833	+	270.142	-1.58212	0.479341	-3.30062	0.000964711	0.00419796
SL1344_RS04240	SL1344_0813	ybiT	ABC transporter ATP-binding protein	NC_016810.1	904297	905889	+	872.781	0.364546	0.110551	3.29752	0.000975426	0.00423432
SL1344_RS08260	SL1344_1586	dbpA	ATP-independent RNA helicase %28DbpA%29	NC_016810.1	1705141	1706514	-	1487.71	-0.9976	0.30251	-3.29774	0.000974655	0.00423432
SL1344_RS20930	SL1344_4022	ydeW	putative regulatory protein	NC_016810.1	4303724	4304689	-	539.563	-0.459883	0.139468	-3.29742	0.000975766	0.00423432
SL1344_RS05450	SL1344_1048		hypothetical protein	NC_016810.1	1152654	1153592	+	219.179	-0.514354	0.156048	-3.29612	0.00098031	0.00425012
SL1344_RS09835	SL1344_1895		hypothetical protein	NC_016810.1	2012572	2012805	+	51.4675	0.998049	0.3029	3.29498	0.000984273	0.00426337
SL1344_RS20435	SL1344_3929	tatC	sec-independent protein translocase protein	NC_016810.1	4202858	4203637	+	926.237	0.443151	0.134528	3.29411	0.000987336	0.0042727
SL1344_RS11595	SL1344_2227	napH	ferredoxin-type protein NapH	NC_016810.1	2352576	2353445	-	127.56	1.03116	0.31308	3.2936	0.000989117	0.00427648
SL1344_RS09605	SL1344_1855	cheW	purine binding chemotaxis protein	NC_016810.1	1974221	1974724	-	9551.62	-0.370978	0.112673	-3.29252	0.000992933	0.00428903
SL1344_RS03185	SL1344_0619		hydrolase	NC_016810.1	693144	693932	+	159.489	-0.649787	0.197394	-3.29182	0.0009954	0.0042932
SL1344_RS12630	SL1344_2423	eutH	hypothetical protein	NC_016810.1	2567740	2568966	-	207.171	-0.743127	0.225756	-3.29173	0.000995722	0.0042932
SL1344_RS18225	SL1344_3501	glgP	glycogen phosphorylase	NC_016810.1	3720234	3722681	-	5606.14	-0.793506	0.241198	-3.28985	0.00100241	0.00431808
SL1344_RS21895	SL1344_4202	soxR	SoxR protein	NC_016810.1	4525672	4526130	+	222.55	0.555536	0.169	3.28719	0.00101192	0.00435507
SL1344_RS18405	SL1344_3536	ftsY	cell division protein	NC_016810.1	3760068	3761543	-	1740.19	0.306238	0.0931843	3.28637	0.00101489	0.00436383
SL1344_RS22985	SL1344_4411		regulatory protein	NC_016810.1	4745314	4746312	-	152.716	-0.548423	0.167125	-3.28151	0.00103253	0.00443565
SL1344_RS08670	SL1344_1666	ispZ	intracellular septation protein	NC_016810.1	1786952	1787491	+	589.982	0.357355	0.108976	3.27922	0.00104096	0.00446776
SL1344_RS07440	SL1344_1427		putative anaerobic dimethyl sulfoxide reductase	NC_016810.1	1530644	1531261	-	19.5853	-1.3129	0.400606	-3.27729	0.00104809	0.00449429
SL1344_RS15405	SL1344_2958	fucU	fuscose operon fucU protein	NC_016810.1	3152978	3153400	+	107.289	-0.631621	0.192899	-3.27436	0.00105903	0.0045329
SL1344_RS21950	SL1344_4213	nrfA	cytochrome c552%2C subunit of nitrite reductase complex	NC_016810.1	4537396	4538832	+	149.421	-0.74662	0.228005	-3.27457	0.00105822	0.0045329
SL1344_RS07205	SL1344_1382	pdxY	pyridoxamine kinase	NC_016810.1	1481673	1482533	+	482.703	0.544825	0.166455	3.27312	0.00106369	0.0045446
SL1344_RS07230	SL1344_1387	rnfG	Electron transport complex protein rnfG	NC_016810.1	1486739	1487359	-	257.996	0.580846	0.177446	3.27336	0.00106276	0.0045446
SL1344_RS21660	SL1344_4155		putative regulatory protein	NC_016810.1	4459279	4459626	+	425.4	-0.971965	0.297174	-3.27069	0.00107287	0.00457964
SL1344_RS11365	SL1344_2190		hypothetical protein	NC_016810.1	2310241	2310960	+	866.595	0.547165	0.167323	3.27011	0.00107506	0.00458482
SL1344_RS03765	SL1344_0725		hypothetical protein	NC_016810.1	811928	812209	+	733.081	-0.975932	0.298633	-3.268	0.0010831	0.00461497
SL1344_RS11130	SL1344_2143	yehZ	hypothetical protein	NC_016810.1	2257791	2258708	-	3630.53	-1.16115	0.355437	-3.26683	0.00108758	0.00462983
SL1344_RS08850	SL1344_1701		putative regulator	NC_016810.1	1828152	1828961	-	643.323	0.450483	0.137961	3.26528	0.00109355	0.00465103
SL1344_RS05980	SL1344_1149		hypothetical protein	NC_016810.1	1252091	1252618	+	668.861	-0.789803	0.242025	-3.26331	0.00110118	0.00467928
SL1344_RS19470	SL1344_3748	gatC	PTS system galactitol-specific transporter subunit IIC	NC_016810.1	4003543	4004901	-	707.614	-0.576671	0.176776	-3.26216	0.00110567	0.00469412
SL1344_RS06090	SL1344_1171		hypothetical protein	NC_016810.1	1277714	1278355	-	459.28	0.420496	0.128943	3.2611	0.00110981	0.00470743
SL1344_RS07095	SL1344_1360	ydhC	putative integral membrane transport protein	NC_016810.1	1462525	1463730	-	126.666	0.603278	0.185156	3.25821	0.00112118	0.00475137
SL1344_RS20575	SL1344_3951	hemN	oxygen-independent coproporphyrinogen III oxidase	NC_016810.1	4232609	4233982	+	1792.92	0.336295	0.103235	3.25759	0.00112364	0.00475753
SL1344_RS07600	SL1344_1458		hypothetical protein	NC_016810.1	1562009	1562551	-	220.618	-0.604104	0.185566	-3.25547	0.00113206	0.00478886
SL1344_RS22665	SL1344_4349	mpl	murein peptide ligase	NC_016810.1	4677252	4678631	+	1344.7	0.60011	0.184728	3.24861	0.00115971	0.0049014
SL1344_RS17150	SL1344_3292	rpoN	RNA polymerase sigma-54 factor %28sigma-N%29	NC_016810.1	3505827	3507260	+	5164.72	-0.344466	0.106275	-3.24126	0.00119004	0.00502508
SL1344_RS09920	SL1344_1912	dsrB	DsrB protein	NC_016810.1	2025657	2025851	-	134.283	-0.706612	0.218267	-3.23737	0.00120638	0.00508042
SL1344_RS17115	SL1344_3285		ABC transporter ATP-binding protein	NC_016810.1	3500363	3501175	-	742.774	0.559786	0.172896	3.2377	0.00120495	0.00508042
SL1344_RS19945	SL1344_3841	gidA	glucose inhibited division protein	NC_016810.1	4103209	4105098	-	542.121	0.479869	0.148224	3.23745	0.00120602	0.00508042
SL1344_RS00625	SL1344_0123	murE	UDP-N-acetylmuramoylalanyl-D-glutamate--2%2C 6-diaminopimelate ligase	NC_016810.1	143482	144969	+	2451.84	0.437635	0.135213	3.23664	0.00120946	0.0050857
SL1344_RS08710	SL1344_1674	oppD	oligopeptide transport ATP-binding protein %28OppD%29	NC_016810.1	1793477	1794484	-	1551.67	-0.587712	0.181586	-3.23656	0.0012098	0.0050857
SL1344_RS02935	SL1344_0569	ramA	transcriptional activator RamA	NC_016810.1	638504	638845	+	208.155	-0.647899	0.200397	-3.23308	0.00122465	0.00514119
SL1344_RS04700				NC_016810.1	1005855	1005962	+	8.46512	-2.33901	0.723547	-3.2327	0.00122628	0.00514119
SL1344_RS05765	SL1344_1107	mviN	virulence factor MviN	NC_016810.1	1211144	1212679	+	458.861	0.433143	0.133983	3.23283	0.00122571	0.00514119
SL1344_RS02320	SL1344_0448		hypothetical protein	NC_016810.1	510653	511051	+	506.517	-0.971291	0.300697	-3.23013	0.00123732	0.00517825
SL1344_RS21880	SL1344_4199		hypothetical protein	NC_016810.1	4522829	4523110	-	53.6217	1.02827	0.318331	3.23019	0.0012371	0.00517825
SL1344_RS12205	SL1344_2348	mnmC	hypothetical protein	NC_016810.1	2487712	2489712	+	703.823	0.444651	0.137805	3.22668	0.00125236	0.00523655
SL1344_RS11960	SL1344_2300		putative aminotransferase	NC_016810.1	2439711	2440925	+	946.8	0.497167	0.154139	3.22545	0.00125774	0.00525435
SL1344_RS04880	SL1344_0939	dpaL	diaminopropionate ammonia-lyase	NC_016810.1	1050425	1051639	+	121.601	-0.738139	0.229238	-3.21997	0.00128203	0.00535108
SL1344_RS06845	SL1344_1312	pykF	pyruvate kinase	NC_016810.1	1416778	1418190	-	6327.53	-0.678285	0.210726	-3.2188	0.0012873	0.00536832
SL1344_RS03770	SL1344_0726		hypothetical protein	NC_016810.1	812438	812842	+	268.502	0.561972	0.174621	3.21824	0.00128978	0.00536913
SL1344_RS08565	SL1344_1645	cysB	cys regulon transcriptional activator	NC_016810.1	1765260	1766234	-	2009.47	0.5683	0.176586	3.21826	0.0012897	0.00536913
SL1344_RS23405				NC_016810.1	4837208	4837369	+	13938.4	-1.12865	0.35094	-3.21608	0.00129955	0.005405
SL1344_RS13195	SL1344_2537		putative transcriptional regulator	NC_016810.1	2718443	2719369	+	80.334	-0.715497	0.222567	-3.21475	0.00130558	0.00542532
SL1344_RS12060	SL1344_2319		hypothetical protein	NC_016810.1	2458902	2459795	+	861.642	-0.782749	0.24363	-3.21285	0.00131423	0.00545644
SL1344_RS24240	SL1344_P2_0010	yafB	hypothetical protein	NC_017718.1	5713	6315	-	1656.84	-0.57087	0.177735	-3.21192	0.00131852	0.0054694
SL1344_RS19180	SL1344_3689	rfaQ	lipopolysaccharide core biosynthesis protein	NC_016810.1	3939173	3940207	-	1380.06	0.481766	0.150006	3.21164	0.00131979	0.00546986
SL1344_RS09015	SL1344_1734	nhaB	regulator of intracellular pH%3B Na%2B%2FH%2B antiporter	NC_016810.1	1863681	1865225	+	1871.57	0.738077	0.229885	3.21064	0.00132441	0.00548418
SL1344_RS09430	SL1344_1819	edd	6-phosphogluconate dehydratase	NC_016810.1	1935189	1937000	-	540.646	0.4894	0.152554	3.20805	0.00133637	0.00552882
SL1344_RS01025	SL1344_0203	hemL	glutamate-1-semialdehyde 2%2C1-aminomutase	NC_016810.1	237207	238487	-	1469.67	0.304927	0.0950875	3.20681	0.00134216	0.00554791
SL1344_RS04715	SL1344_0907	pflA	pyruvate formate-lyase 1 activating enzyme	NC_016810.1	1009255	1010052	-	1269.32	-0.316062	0.0986063	-3.2053	0.00134923	0.00557226
SL1344_RS15360	SL1344_2949		hypothetical protein	NC_016810.1	3140305	3141669	+	4171.09	-0.318794	0.0995023	-3.20388	0.00135588	0.00559478
SL1344_RS12160	SL1344_2339	pdxB	erythronate-4-phosphate dehydrogenase	NC_016810.1	2480071	2481207	-	1123.23	0.476457	0.148844	3.20105	0.00136928	0.00564514
SL1344_RS00245	SL1344_0049	fkpB	FkbB-type 16 kD peptidyl-prolyl cis-trans isomerase	NC_016810.1	57344	57793	+	772.84	0.340156	0.106308	3.19972	0.00137559	0.00566618
SL1344_RS12490	SL1344_2395	ptsI	phosphoenolpyruvate-protein phosphotransferase	NC_016810.1	2542608	2544335	+	20468.8	-0.360258	0.112781	-3.19431	0.00140164	0.00576843
SL1344_RS01575	SL1344_0303	sciZ	secreted protein	NC_016810.1	350421	350828	-	254.323	-0.464811	0.14565	-3.19128	0.00141642	0.00582416
SL1344_RS19155	SL1344_3684	rfaI	lipopolysaccharide 1%2C3-galactosyltransferase	NC_016810.1	3934829	3935842	-	758.712	0.461061	0.144625	3.18798	0.00143269	0.00588592
SL1344_RS00240	SL1344_0048	lspA	lipoprotein signal peptidase	NC_016810.1	56689	57189	+	1058.61	0.354901	0.111374	3.18657	0.00143969	0.00590951
SL1344_RS07420	SL1344_1423		putative ABC transporter periplasmic binding protein	NC_016810.1	1527182	1528084	-	1149.86	-1.38581	0.435013	-3.18567	0.00144417	0.00591242
SL1344_RS10375	SL1344_1991	erfK	hypothetical protein	NC_016810.1	2094011	2094940	-	1484.41	-0.871678	0.273619	-3.18573	0.00144389	0.00591242
SL1344_RS22305	SL1344_4281	yjeA	lysyl-tRNA synthetase	NC_016810.1	4606676	4607653	+	310.06	0.466682	0.146486	3.18585	0.0014433	0.00591242
SL1344_RS20590	SL1344_3954	glnA	glutamine synthetase	NC_016810.1	4237037	4238446	-	2643	-0.930071	0.292164	-3.18339	0.00145562	0.00595412
SL1344_RS04915	SL1344_0946	recE	exodeoxyribonuclease viii	NC_016810.1	1057823	1060708	-	245.715	0.581953	0.182891	3.18197	0.00146278	0.00597822
SL1344_RS17620	SL1344_3379	zntR	putative Zn%28II%29-responsive regulator	NC_016810.1	3603447	3603872	-	584.324	-0.355256	0.111728	-3.17964	0.00147461	0.00602131
SL1344_RS07810	SL1344_1498	fdnI	formate dehydrogenase%2C nitrate-inducible%2C cytochrome b556%28fdn%29 subunit %28formate dehydrogenase-n gamma subunit%29 %28fdh-n gamma subunit%29 %28anaerobic formate dehydrogenase cytochrome b556 subunit%29	NC_016810.1	1605748	1606404	-	307.752	0.695971	0.219118	3.17624	0.00149196	0.00608687
SL1344_RS01115	SL1344_0221	dxr	1-deoxy-D-xylulose 5-phosphate reductoisomerase	NC_016810.1	257842	259038	+	779.327	0.33744	0.106265	3.17546	0.00149597	0.00609796
SL1344_RS22635	SL1344_4343	ytfN	hypothetical protein	NC_016810.1	4668363	4672142	+	2841.5	0.500952	0.157817	3.17425	0.00150223	0.00611818
SL1344_RS00820	SL1344_0162	kdgT	2-keto-3-deoxygluconate permease	NC_016810.1	190196	191149	+	203.493	-0.65742	0.207131	-3.17393	0.00150388	0.0061196
SL1344_RS00270	SL1344_0054	citA	two-component sensor kinase	NC_016810.1	61794	63413	-	329.321	-0.609298	0.192065	-3.17236	0.00151206	0.00614756
SL1344_RS07695	SL1344_1477		putative isomerase	NC_016810.1	1581727	1582806	+	1174.1	0.508289	0.16025	3.17186	0.00151468	0.00615291
SL1344_RS10715	SL1344_2060	rfbK	phosphomannomutase	NC_016810.1	2160148	2161581	-	1095.13	-0.348077	0.109964	-3.16537	0.00154885	0.00628628
SL1344_RS16255	SL1344_3117	hybG	hydrogenase-2 component protein	NC_016810.1	3327905	3328153	-	79.6087	-0.753387	0.23815	-3.1635	0.00155882	0.00632129
SL1344_RS00655	SL1344_0129	murC	UDP-N-acetylmuramate--L-alanine ligase	NC_016810.1	151146	152621	+	3093.44	0.462214	0.146154	3.16252	0.00156412	0.00633185
SL1344_RS08265	SL1344_1587	zntB	putative membrane transport protein	NC_016810.1	1707001	1707984	-	565.608	-0.488902	0.154581	-3.16275	0.00156285	0.00633185
SL1344_RS08675	SL1344_1667	yciA	putative acyl-coA hydrolase	NC_016810.1	1787652	1788053	+	115.899	0.817194	0.258454	3.16185	0.00156769	0.00634086
SL1344_RS00940	SL1344_0186	yadB	glutamyl-tRNA synthetase	NC_016810.1	215429	216325	-	553.951	0.472252	0.149664	3.15542	0.00160267	0.00647678
SL1344_RS07265				NC_016810.1	1492900	1493025	-	102.401	1.13958	0.361468	3.15264	0.00161803	0.00653323
SL1344_RS02470	SL1344_0478		hypothetical protein	NC_016810.1	542369	542698	+	1043.05	0.390186	0.123906	3.14906	0.00163798	0.00660813
SL1344_RS14660	SL1344_2811	mltB	membrane-bound lytic transglycosylase B	NC_016810.1	2999551	3000630	-	1028.05	-0.664094	0.210909	-3.14872	0.00163985	0.00660999
SL1344_RS14845	SL1344_2847	hilC	AraC family transcriptional regulator	NC_016810.1	3034683	3035570	-	13257	0.873994	0.277722	3.14701	0.00164949	0.00664316
SL1344_RS16645	SL1344_3193		hypothetical protein	NC_016810.1	3409059	3410195	-	289.206	0.48898	0.1554	3.14659	0.00165189	0.00664712
SL1344_RS13620	SL1344_2616	pssA	CDP-diacylglycerol--serine O-phosphatidyltransferase	NC_016810.1	2793068	2794423	+	2532.13	-0.372915	0.118613	-3.14398	0.00166668	0.00670093
SL1344_RS24230	SL1344_P2_0008	yaeB	hypothetical protein	NC_017718.1	4897	5163	-	254.06	-0.545997	0.173701	-3.14331	0.00167049	0.00671048
SL1344_RS05175	SL1344_0994		bacteriophage protein %28pseudogene%29	NC_016810.1	1098604	1098903	-	169.383	0.578037	0.183949	3.14238	0.00167581	0.0067261
SL1344_RS03305	SL1344_0642		hypothetical protein	NC_016810.1	716488	717483	-	192.306	-0.543458	0.173054	-3.14039	0.00168723	0.00676043
SL1344_RS10235	SL1344_1970		bacteriophage protein	NC_016810.1	2075147	2075686	+	234.589	0.512963	0.163341	3.14045	0.0016869	0.00676043
SL1344_RS11250	SL1344_2167	mglB	D-galactose-binding periplasmic protein	NC_016810.1	2284334	2285332	-	6308.23	-0.687529	0.219206	-3.13645	0.00171007	0.00682866
SL1344_RS16025	SL1344_3073	kdgR	global regulatory protein	NC_016810.1	3279831	3280517	-	80.7505	0.68373	0.217953	3.13705	0.00170657	0.00682866
SL1344_RS16760	SL1344_3215	tdcC	threonine%2Fserine transporter	NC_016810.1	3430739	3432070	-	455.209	-0.482737	0.153895	-3.13679	0.00170807	0.00682866
SL1344_RS19935	SL1344_3839	atpI	ATP synthase protein I	NC_016810.1	4101487	4101867	-	1934.34	0.548716	0.174939	3.13661	0.00170913	0.00682866
SL1344_RS07425	SL1344_1424		putative ABC transporter membrane protein	NC_016810.1	1528113	1528823	-	768.986	-1.34898	0.430268	-3.13522	0.00171727	0.00685161
SL1344_RS23180	SL1344_4448		putative sugar transport protein	NC_016810.1	4792625	4793866	-	173.741	-0.648167	0.206756	-3.13493	0.00171895	0.0068525
SL1344_RS18890	SL1344_3630	avtA	valine--pyruvate aminotransferase	NC_016810.1	3874047	3875297	+	281.173	0.46448	0.148315	3.13172	0.00173784	0.00692191
SL1344_RS21210	SL1344_4079	btuB	vitamin B12 receptor protein	NC_016810.1	4369548	4371392	+	1497.65	0.595166	0.190181	3.12947	0.00175124	0.00696941
SL1344_RS01980	SL1344_0382		hypothetical protein	NC_016810.1	439691	440146	+	113.474	0.574057	0.183845	3.12251	0.00179313	0.00713008
SL1344_RS18305	SL1344_3517	ggt	gamma-glutamyltranspeptidase	NC_016810.1	3741784	3743526	-	2515.84	-1.13867	0.364751	-3.12177	0.0017977	0.00714222
SL1344_RS16265	SL1344_3119	hybE	hydrogenase-2 component protein	NC_016810.1	3328515	3329003	-	164.184	-0.551198	0.176668	-3.11996	0.00180877	0.00718013
SL1344_RS10735	SL1344_2064	rfbV	putative glycosyltransferase	NC_016810.1	2165334	2166335	-	653.931	-0.429657	0.13777	-3.11865	0.00181681	0.00720597
SL1344_RS20920	SL1344_4020		hypothetical protein	NC_016810.1	4301680	4302030	-	540.844	-0.918542	0.29478	-3.11602	0.00183308	0.00726436
SL1344_RS03845	SL1344_0736		hypothetical protein	NC_016810.1	822322	822708	-	7329.68	-2.36381	0.75904	-3.11421	0.00184436	0.00730293
SL1344_RS05215	SL1344_1002		ABC transporter ATP-binding protein	NC_016810.1	1108327	1110234	+	909.249	0.431223	0.138687	3.10933	0.00187512	0.00741848
SL1344_RS07415	SL1344_1422		putative ABC transporter membrane protein	NC_016810.1	1526525	1527172	-	612.15	-1.22434	0.393984	-3.10759	0.00188617	0.00745591
SL1344_RS09230	SL1344_1777		hypothetical protein	NC_016810.1	1902180	1903463	+	427.457	-0.764144	0.246194	-3.10383	0.00191036	0.0075452
SL1344_RS02535	SL1344_0491	copA	copper-transporting ATPase	NC_016810.1	557433	559934	-	2726.35	-0.687431	0.221574	-3.10249	0.00191898	0.00756655
SL1344_RS08890	SL1344_1709		putative sulfate transporter	NC_016810.1	1835686	1837371	+	329.677	0.777683	0.25066	3.10254	0.0019187	0.00756655
SL1344_RS21145	SL1344_4065		PTS system%2C component IIB	NC_016810.1	4353395	4353748	+	204.511	-0.650661	0.209825	-3.10097	0.00192888	0.00759922
SL1344_RS22325	SL1344_4285	psd	phosphatidylserine decarboxylase proenzyme	NC_016810.1	4613159	4614127	-	1113.46	-0.41247	0.133046	-3.1002	0.00193387	0.00761248
SL1344_RS11415	SL1344_2199	yejD	ribosomal small subunit pseudouridine synthase	NC_016810.1	2321417	2322112	-	444.167	-0.499988	0.161329	-3.09919	0.00194051	0.00763049
SL1344_RS23390	SL1344_4487		hypothetical protein	NC_016810.1	4833702	4834379	+	297.409	0.451484	0.145687	3.09901	0.00194169	0.00763049
SL1344_RS17210	SL1344_3303	gltD	glutamate synthase %28NADPH%29 small chain	NC_016810.1	3520410	3521828	+	356.61	0.559783	0.180772	3.09663	0.00195736	0.00768566
SL1344_RS18140	SL1344_3483		hypothetical protein	NC_016810.1	3701215	3701490	-	318.038	-0.464718	0.150153	-3.09496	0.00196836	0.00771599
SL1344_RS21010	SL1344_4038	menG	menaquinone biosynthesis protein	NC_016810.1	4319014	4319499	-	2422.25	-0.345148	0.111518	-3.09501	0.00196807	0.00771599
SL1344_RS19355	SL1344_3724		hypothetical protein	NC_016810.1	3979037	3979519	-	184.231	-0.95634	0.30912	-3.09375	0.00197647	0.00774131
SL1344_RS10585	SL1344_2033	pduW	Acetokinase	NC_016810.1	2129155	2130369	+	40.0192	-0.826287	0.267129	-3.09321	0.00198001	0.00774417
SL1344_RS15875	SL1344_3044	fba	fructose 1%2C6-bisphosphate aldolase	NC_016810.1	3250231	3251310	-	16980.7	-0.420806	0.136045	-3.09314	0.00198049	0.00774417
SL1344_RS13170	SL1344_2532		putative PTS system IIBC component	NC_016810.1	2712924	2714285	-	249.483	0.554061	0.179199	3.09188	0.00198891	0.00777062
SL1344_RS06670	SL1344_1276	btuD	vitamin B12 ABC transport ATP-binding protein	NC_016810.1	1378047	1378796	+	547.36	-0.692991	0.224306	-3.08949	0.00200503	0.00782709
SL1344_RS19375	SL1344_3728	mgtB	Magnesium transport ATPase%2C P-type 2	NC_016810.1	3982856	3985582	-	371.426	0.714747	0.231423	3.08849	0.00201175	0.00784684
SL1344_RS24260	SL1344_P2_0014;pseudo=true	ybaA		NC_017718.1	10658	11005	+	218.029	-0.705975	0.22877	-3.08596	0.00202896	0.0079074
SL1344_RS16690				NC_016810.1	3417503	3417808	+	7724.54	-0.816073	0.26456	-3.08464	0.00203798	0.00793596
SL1344_RS01840	SL1344_0354		hypothetical protein	NC_016810.1	408034	408135	+	1893.22	-2.28004	0.739627	-3.08268	0.00205143	0.00798175
SL1344_RS07675	SL1344_1473	pqaA	PhoPQ-activated protein	NC_016810.1	1576636	1578126	-	601.193	0.563334	0.182771	3.08219	0.00205487	0.00798852
SL1344_RS08970	SL1344_1725		hypothetical protein	NC_016810.1	1853698	1853952	-	830.222	-1.40741	0.456797	-3.08103	0.00206288	0.00801303
SL1344_RS23030	SL1344_4419		putative restriction endonuclease	NC_016810.1	4756152	4757147	+	1285	-0.312652	0.101491	-3.08059	0.0020659	0.00801815
SL1344_RS15035	SL1344_2885		pathogenicity island 1 protein	NC_016810.1	3070195	3070722	+	996.956	-0.44767	0.145407	-3.07875	0.00207873	0.00806127
SL1344_RS16820	SL1344_3229		PTS-transport family phosphoryl transfer protein	NC_016810.1	3446530	3447336	+	20.051	-1.17438	0.381672	-3.07692	0.00209149	0.0081041
SL1344_RS08530	SL1344_1639	pyrF	Orotidine 5%27-phosphate decarboxylase	NC_016810.1	1757440	1758237	-	236.269	0.443903	0.144316	3.0759	0.0020987	0.00812533
SL1344_RS21710	SL1344_4166	malE	periplasmic maltose-binding protein	NC_016810.1	4470620	4471810	-	697.224	-0.57248	0.186133	-3.07565	0.00210047	0.00812548
SL1344_RS18870	SL1344_3627	xylR	xylose operon regulatory protein	NC_016810.1	3869467	3870645	+	705.739	-0.59526	0.193852	-3.07069	0.00213562	0.0082547
SL1344_RS07225	SL1344_1386	rnfE	Electron transport complex protein rnfE	NC_016810.1	1486044	1486736	-	254.948	0.531931	0.173318	3.0691	0.00214708	0.00829003
SL1344_RS12985	SL1344_2495	sseA	putative thiosulfate sulfurtransferase	NC_016810.1	2670622	2671464	+	2085.6	-0.797133	0.259743	-3.06893	0.00214829	0.00829003
SL1344_RS04110	SL1344_0788	ybhO	putative phospholipase	NC_016810.1	876367	877608	-	640.86	-1.01859	0.332113	-3.06701	0.00216215	0.00833669
SL1344_RS11630	SL1344_2234	alkB	AlkB protein	NC_016810.1	2360197	2360847	-	148.28	-0.66844	0.218118	-3.06458	0.00217973	0.00839759
SL1344_RS15130	SL1344_2903	rpoS	RNA polymerase sigma subunit RpoS %28sigma-38%29	NC_016810.1	3088055	3089047	-	43427.9	-0.423847	0.13852	-3.05982	0.00221469	0.0085183
SL1344_RS21015	SL1344_4039	menA	menaquinone biosynthetic protein	NC_016810.1	4319592	4320521	-	253.936	0.647029	0.211458	3.05985	0.00221444	0.0085183
SL1344_RS18670	SL1344_3589	yhjU	hypothetical protein	NC_016810.1	3827745	3829424	+	1546.06	-0.63741	0.208342	-3.05944	0.0022175	0.00852216
SL1344_RS08420	SL1344_1617	pspD	bacteriophage shock protein D	NC_016810.1	1737717	1737935	-	126.203	-0.60677	0.198375	-3.0587	0.00222296	0.00853052
SL1344_RS19150	SL1344_3683	rfaJ	lipopolysaccharide 1%2C2-glucosyltransferase	NC_016810.1	3933801	3934811	-	647.782	0.423072	0.138319	3.05866	0.0022233	0.00853052
SL1344_RS21910	SL1344_4205		putative sodium%2Fhydrogen exchanger family protein	NC_016810.1	4528937	4530583	+	2423.46	0.856797	0.280264	3.05711	0.00223486	0.00856787
SL1344_RS19330				NC_016810.1	3971344	3972596	+	1169.83	-0.350856	0.114831	-3.05542	0.00224744	0.0086091
SL1344_RS11750	SL1344_2258		putative 2%2C4-dihydroxyhept-2-ene-1%2C7-dioic acid aldolase	NC_016810.1	2393756	2394559	-	323.094	-0.578298	0.189312	-3.05474	0.00225258	0.00862177
SL1344_RS08660	SL1344_1664		hypothetical protein	NC_016810.1	1785722	1786126	+	370.289	-0.416323	0.136345	-3.05346	0.00226222	0.00865162
SL1344_RS18660	SL1344_3587		hypothetical protein	NC_016810.1	3826001	3827560	+	2355.34	-0.656364	0.214981	-3.05312	0.00226473	0.00865417
SL1344_RS24340	SL1344_P2_0032	ycgB	CDS	NC_017718.1	21399	21824	+	70.4545	-0.701317	0.229797	-3.0519	0.00227396	0.00868239
SL1344_RS23770	SL1344_P1_0026	trbD	conjugative transfer protein	NC_017720.1	26989	27225	-	77.7923	-0.619389	0.203158	-3.0488	0.00229758	0.00876545
SL1344_RS02300	SL1344_0444	lon	Lon protease	NC_016810.1	505028	507382	+	6714.73	0.443015	0.145397	3.04693	0.00231192	0.00881301
SL1344_RS19955	SL1344_3843	asnC	regulatory protein	NC_016810.1	4106010	4106468	-	207.467	-0.474092	0.155682	-3.04526	0.00232476	0.00885479
SL1344_RS08385	SL1344_1610		hypothetical protein	NC_016810.1	1730654	1731382	+	353.938	-0.390747	0.128338	-3.04467	0.00232935	0.00886509
SL1344_RS02000	SL1344_0386		hypothetical protein	NC_016810.1	442093	442377	+	515.749	-0.357301	0.117385	-3.04384	0.00233581	0.00887714
SL1344_RS08735	SL1344_1680	adh	alcohol dehydrogenase	NC_016810.1	1799981	1802659	+	14860.9	-0.73421	0.241217	-3.04378	0.00233629	0.00887714
SL1344_RS06705	SL1344_1283	pps	phosphoenolpyruvate synthase	NC_016810.1	1384623	1387001	+	22643.8	0.368745	0.121298	3.04	0.00236581	0.00898206
SL1344_RS09770	SL1344_1882	dcyD	D-cysteine desulfhydrase	NC_016810.1	1999618	2000604	-	860.986	-0.532629	0.175239	-3.03945	0.00237012	0.00898393
SL1344_RS15535	SL1344_2981	ptsP	phosphoenolpyruvate-protein phosphotransferase	NC_016810.1	3181371	3183617	-	3032.05	0.449649	0.147936	3.03948	0.0023699	0.00898393
SL1344_RS20900	SL1344_4015		putative carbohydrate kinase	NC_016810.1	4298387	4299346	+	238.154	0.479663	0.157848	3.03876	0.00237557	0.00899731
SL1344_RS04160	SL1344_0798	ybiB	putative glycosyltransferase	NC_016810.1	888587	889561	+	753.947	-0.398872	0.131343	-3.03688	0.0023904	0.00904621
SL1344_RS10090	SL1344_1946		bacteriophage protein	NC_016810.1	2055070	2055270	-	225.438	0.443913	0.146218	3.03597	0.00239761	0.00906622
SL1344_RS22785	SL1344_4371		hypothetical protein	NC_016810.1	4704873	4705235	+	32.7021	-0.902022	0.297155	-3.03553	0.00240117	0.00907238
SL1344_RS22265	SL1344_4273	ecnB	entericidin B	NC_016810.1	4601060	4601206	+	3394.25	-1.01665	0.335044	-3.03436	0.00241048	0.00910023
SL1344_RS19680	SL1344_3789	torC	cytochrome c-type protein	NC_016810.1	4044666	4045850	-	23.1428	-1.09696	0.361746	-3.0324	0.00242616	0.00915209
SL1344_RS17910	SL1344_3437	fic	cell filamentation protein Fic	NC_016810.1	3641837	3642439	-	996.384	-1.05753	0.349235	-3.02812	0.00246077	0.00927521
SL1344_RS11420	SL1344_2200	yejH	putative helicase	NC_016810.1	2322264	2324024	+	305.095	0.46334	0.153056	3.02725	0.00246791	0.00929467
SL1344_RS11660	SL1344_2240	rcsC	sensor protein RcsC	NC_016810.1	2368463	2371309	-	772.703	0.372487	0.123078	3.02643	0.00247464	0.00930606
SL1344_RS20880	SL1344_4011	pfkA	6-phosphofructokinase	NC_016810.1	4293768	4294730	+	1163.04	-0.533244	0.176207	-3.02623	0.00247622	0.00930606
SL1344_RS23105	SL1344_4434		hypothetical protein	NC_016810.1	4779037	4779948	+	153.007	1.07503	0.355248	3.02615	0.00247687	0.00930606
SL1344_RS18665	SL1344_3588		hypothetical protein	NC_016810.1	3827557	3827748	+	105.209	-0.755466	0.249683	-3.0257	0.00248056	0.00931249
SL1344_RS13040	SL1344_2506		hypothetical protein	NC_016810.1	2680648	2681142	-	1741.7	0.692928	0.22921	3.02311	0.0025019	0.00938511
SL1344_RS21125	SL1344_4061		PTS system%2C protein component IIC %28phosphotransferase enzyme ii%2C c component%29	NC_016810.1	4348739	4349818	+	68.293	-0.629008	0.208545	-3.01617	0.00255989	0.00959499
SL1344_RS19360	SL1344_3725	marT	putative transcriptional regulator %28MarT%29	NC_016810.1	3979512	3980276	-	343.407	-0.91701	0.304094	-3.01554	0.00256519	0.00960721
SL1344_RS17490	SL1344_3359	yhdJ	putative adenine-specific DNA-modification methylase	NC_016810.1	3578064	3578948	+	61.4635	0.847862	0.281196	3.0152	0.00256807	0.00961035
SL1344_RS17160	SL1344_3294	ptsN	nitrogen regulatory IIA protein	NC_016810.1	3507688	3508179	+	3017.29	-0.258844	0.085854	-3.01493	0.00257036	0.00961125
SL1344_RS07125	SL1344_1366	rnt	ribonuclease T	NC_016810.1	1468554	1469201	-	493.628	0.382124	0.126804	3.0135	0.0025825	0.00964898
SL1344_RS07400	SL1344_1419	bioD	dethiobiotin synthetase	NC_016810.1	1523301	1523996	+	217.778	-0.753777	0.25036	-3.01077	0.00260583	0.00972842
SL1344_RS10230	SL1344_1969		bacteriophage protein	NC_016810.1	2074183	2075010	+	1861.07	0.572997	0.190332	3.01052	0.00260801	0.00972885
SL1344_RS00595	SL1344_0117	ilvH	acetolactate synthase isozyme III small subunit	NC_016810.1	137565	138056	+	382.476	-0.417212	0.138596	-3.01027	0.00261018	0.00972923
SL1344_RS18850	SL1344_3623		hypothetical protein	NC_016810.1	3864682	3865677	+	210.228	-0.522132	0.173665	-3.00655	0.0026423	0.00984116
SL1344_RS22260	SL1344_4272		putative entericidin A	NC_016810.1	4600818	4600952	+	75.8072	0.657388	0.21874	3.00534	0.00265284	0.00987259
SL1344_RS07455	SL1344_1430		hypothetical protein	NC_016810.1	1536401	1536706	-	1132.4	-0.826596	0.275093	-3.00479	0.00265768	0.00988279
SL1344_RS17995	SL1344_3454	aroK	shikimate kinase I	NC_016810.1	3663746	3664267	-	1891.96	0.458063	0.152469	3.00429	0.00266198	0.00989096
SL1344_RS10855	SL1344_2088	wcaE	glycosyltransferase	NC_016810.1	2192034	2192780	-	26.1628	0.990674	0.329939	3.0026	0.00267682	0.00993825
SL1344_RS21505	SL1344_4124	yjbB	hypothetical protein	NC_016810.1	4433653	4435209	+	725.185	-0.532931	0.177506	-3.00232	0.00267927	0.0099395
SL1344_RS16040	SL1344_3076		hypothetical protein	NC_016810.1	3282370	3282936	+	489.417	0.34765	0.11585	3.00086	0.00269217	0.00997949
SL1344_RS16695	SL1344_3202		hypothetical protein	NC_016810.1	3417811	3418209	+	5464.49	-0.781249	0.260564	-2.9983	0.0027149	0.0100558
SL1344_RS15690	SL1344_3011		hypothetical protein	NC_016810.1	3215876	3216274	-	1053.29	-0.466691	0.155724	-2.9969	0.00272736	0.010094
SL1344_RS17025	SL1344_3268	hflB	cell division protein	NC_016810.1	3486106	3488040	-	13886.1	0.319166	0.106539	2.99577	0.00273756	0.0101238
SL1344_RS08415	SL1344_1616	pspE	bacteriophage shock protein E	NC_016810.1	1737327	1737641	-	398.234	-0.463954	0.154894	-2.99531	0.00274166	0.010131
SL1344_RS14820	SL1344_2842	sitB	Iron transport protein%2C ATP-binding component	NC_016810.1	3029861	3030682	+	274.599	-0.974203	0.325567	-2.99233	0.00276858	0.0102185
SL1344_RS15900	SL1344_3049		hypothetical protein	NC_016810.1	3255047	3255754	+	56.563	-1.1212	0.374735	-2.99197	0.00277185	0.0102185
SL1344_RS19825	SL1344_3817		hypothetical protein	NC_016810.1	4078434	4079000	+	1832.74	-0.411092	0.13739	-2.99215	0.00277019	0.0102185
SL1344_RS09245	SL1344_1780		hypothetical protein	NC_016810.1	1907697	1907936	+	1256.97	-0.835926	0.279491	-2.99089	0.00278169	0.0102467
SL1344_RS09400	SL1344_1813	opdB	oligopeptidase	NC_016810.1	1929373	1931424	-	2534.5	-0.809686	0.270997	-2.9878	0.00280992	0.0103426
SL1344_RS02670	SL1344_0519		hypothetical protein	NC_016810.1	587415	588200	-	739.368	-0.400985	0.134252	-2.98681	0.00281908	0.0103609
SL1344_RS16130	SL1344_3092		putative hydrolase	NC_016810.1	3297528	3298850	-	308.122	-0.429899	0.143934	-2.98678	0.00281928	0.0103609
SL1344_RS08885	SL1344_1708	prs	Ribose-phosphate pyrophosphokinase	NC_016810.1	1834614	1835561	+	5495.35	0.401829	0.134674	2.98372	0.00284767	0.0104489
SL1344_RS16715	SL1344_3206		hypothetical protein	NC_016810.1	3420313	3420678	+	1205.28	-0.466286	0.156273	-2.98378	0.0028471	0.0104489
SL1344_RS09810	SL1344_1890	fliS	flagellar protein FliS	NC_016810.1	2008388	2008795	+	5193.5	-0.270628	0.0907586	-2.98185	0.00286515	0.0105018
SL1344_RS18780	SL1344_3609	yiaC	putative acetyltransferase	NC_016810.1	3851226	3851666	+	435.803	-0.469433	0.157438	-2.9817	0.00286657	0.0105018
SL1344_RS00545	SL1344_0108	tbpA	thiamine-binding periplasmic protein	NC_016810.1	125690	126673	-	389.128	-0.431017	0.144566	-2.98145	0.00286883	0.0105019
SL1344_RS19195	SL1344_3692	mutM	formamidopyrimidine-DNA glycosylase	NC_016810.1	3942445	3943254	-	207.077	0.625548	0.209968	2.97925	0.00288953	0.0105695
SL1344_RS08430	SL1344_1619	pspB	bacteriophage shock protein B	NC_016810.1	1738317	1738541	-	162.748	-0.553216	0.185728	-2.97863	0.00289539	0.0105827
SL1344_RS03585	SL1344_0690	phrB	deoxyribodipyrimidine photolyase	NC_016810.1	774189	775610	+	382.039	-0.914635	0.307207	-2.97726	0.00290837	0.0106219
SL1344_RS06980	SL1344_1339	sseG	putative pathogenicity island effector protein	NC_016810.1	1445606	1446295	+	109.526	0.620413	0.208457	2.97622	0.00291827	0.0106497
SL1344_RS08130	SL1344_1562		hypothetical protein	NC_016810.1	1679493	1679837	-	21.7472	1.08865	0.365901	2.97526	0.00292744	0.0106749
SL1344_RS21700	SL1344_4163	malG	maltose transport inner membrane protein	NC_016810.1	4468039	4468929	-	136.824	-0.58096	0.195335	-2.97418	0.00293776	0.0107043
SL1344_RS12605	SL1344_2418	eutK	ethanolamine utilization protein EutK	NC_016810.1	2562876	2563370	-	132.01	-0.64746	0.217798	-2.97275	0.00295141	0.0107457
SL1344_RS13010	SL1344_2500	fdx	ferredoxin	NC_016810.1	2675576	2675911	-	782.259	0.388029	0.130561	2.972	0.00295865	0.0107637
SL1344_RS02020	SL1344_0390	sbcC	exonuclease SbcC	NC_016810.1	445727	448867	-	531.247	0.446416	0.150221	2.97172	0.00296135	0.0107652
SL1344_RS16625	SL1344_3189	cheM	methyl-accepting chemotaxis protein II	NC_016810.1	3401507	3403072	-	30764.3	0.653506	0.220026	2.97013	0.00297673	0.0108128
SL1344_RS17425	SL1344_3346	mreB	rod shape-determining protein	NC_016810.1	3564936	3565979	-	2020.98	0.313057	0.105418	2.96967	0.00298116	0.0108205
SL1344_RS13685	SL1344_2625	pheA	chorismate mutase-P%2Fprephenate dehydratase	NC_016810.1	2808670	2809830	+	920.368	0.312448	0.105303	2.96713	0.00300596	0.0109021
SL1344_RS06465	SL1344_1236		putative MutT family protein	NC_016810.1	1337306	1337722	-	131.698	0.600373	0.202425	2.9659	0.00301797	0.0109372
SL1344_RS23585	SL1344_4525	arcA	global response regulator	NC_016810.1	4875950	4876666	-	11394.1	-0.563002	0.190008	-2.96304	0.00304618	0.011031
SL1344_RS11000	SL1344_2117		hypothetical protein	NC_016810.1	2231729	2232628	+	962.606	-0.956593	0.322939	-2.96215	0.003055	0.0110544
SL1344_RS04405	SL1344_0846		hypothetical protein	NC_016810.1	941970	943655	-	437.966	0.447294	0.151022	2.96179	0.00305859	0.0110589
SL1344_RS12130	SL1344_2333	dedD	DedD protein	NC_016810.1	2474406	2475080	-	2511.65	0.574012	0.193823	2.96153	0.00306119	0.0110598
SL1344_RS12720	SL1344_2441		hypothetical protein	NC_016810.1	2585584	2586882	+	368.737	-0.395881	0.133689	-2.96121	0.00306437	0.0110628
SL1344_RS06700	SL1344_1282		hypothetical protein	NC_016810.1	1383453	1384286	-	1101.74	-0.434202	0.146763	-2.95852	0.00309116	0.0111509
SL1344_RS21735	SL1344_4171	ubiA	4-hydroxybenzoate octaprenyltransferase	NC_016810.1	4476501	4477373	+	463.311	-0.575264	0.194479	-2.95798	0.00309659	0.0111619
SL1344_RS19080	SL1344_3669		hypothetical protein	NC_016810.1	3918199	3918630	-	2673.57	-0.415002	0.140352	-2.95686	0.00310791	0.0111942
SL1344_RS07150	SL1344_1371		putative oxidoreductase	NC_016810.1	1471926	1472822	+	630.854	-0.508719	0.172096	-2.95602	0.00311639	0.0112076
SL1344_RS14590	SL1344_2802	luxS	S-ribosylhomocysteinase	NC_016810.1	2988846	2989361	-	3097.43	-0.454653	0.153806	-2.95602	0.00311635	0.0112076
SL1344_RS12225	SL1344_2352	mepA	penicillin-insensitive murein endopeptidase	NC_016810.1	2491429	2492253	-	300.64	0.447955	0.151582	2.9552	0.00312465	0.0112287
SL1344_RS09405	SL1344_1814		hypothetical protein	NC_016810.1	1931637	1932296	-	918.017	-0.590968	0.200103	-2.95332	0.00314377	0.0112888
SL1344_RS16880	SL1344_3241		hypothetical protein	NC_016810.1	3457691	3458326	-	257.872	-1.04719	0.354751	-2.9519	0.00315824	0.0113321
SL1344_RS05115	SL1344_0983	sodCI	bacteriophage encoded superoxide dismutase %5Bcu-zn%5D 1	NC_016810.1	1086605	1087138	-	4899.4	-0.420726	0.142561	-2.9512	0.00316545	0.0113493
SL1344_RS07605	SL1344_1459		outer membrane protein	NC_016810.1	1563268	1564386	+	56.9979	0.700049	0.237369	2.9492	0.00318598	0.0114142
SL1344_RS01950	SL1344_0376		hypothetical protein	NC_016810.1	434201	434914	+	323.25	-1.02064	0.34612	-2.94881	0.00318995	0.0114197
SL1344_RS00205	SL1344_0041	nhaR	transcriptional activator protein NhaR	NC_016810.1	47424	48317	+	1726.95	0.621062	0.210689	2.94776	0.00320085	0.01145
SL1344_RS07860	SL1344_1508	narZ	respiratory nitrate reductase 2 alpha chain	NC_016810.1	1617540	1621280	+	2366.92	-1.25002	0.424306	-2.94604	0.00321876	0.0114966
SL1344_RS20940	SL1344_4024		ABC transporter permease	NC_016810.1	4306468	4307511	+	468.986	-0.850182	0.28858	-2.94609	0.00321822	0.0114966
SL1344_RS11815	SL1344_2271		putative inner membrane protein	NC_016810.1	2408327	2408662	+	226.045	0.606352	0.205905	2.94481	0.00323154	0.0115257
SL1344_RS21395	SL1344_4107	nfi	putative endonuclease	NC_016810.1	4406550	4407221	+	816.276	-0.507987	0.172504	-2.94478	0.00323181	0.0115257
SL1344_RS21135	SL1344_4063	pflD	formate acetyltransferase 2	NC_016810.1	4350252	4352549	+	913.387	-0.511765	0.174039	-2.94052	0.00327664	0.0116767
SL1344_RS16870	SL1344_3239		phosphoheptose isomerase	NC_016810.1	3456449	3457039	+	1365.3	0.607995	0.206789	2.94018	0.00328025	0.0116808
SL1344_RS11610	SL1344_2230	yojF	putative napAB assembly protein	NC_016810.1	2356617	2356880	-	39.5625	1.50104	0.510675	2.93932	0.00328934	0.0117043
SL1344_RS08050	SL1344_1545		hypothetical protein	NC_016810.1	1661385	1662191	+	168.957	-0.684074	0.232757	-2.939	0.00329268	0.0117073
SL1344_RS15495	SL1344_2974	recC	exonuclease V subunit	NC_016810.1	3174174	3177545	-	985.263	0.333753	0.113657	2.93649	0.0033195	0.0117938
SL1344_RS07865	SL1344_1509	narH	respiratory nitrate reductase 2 subunit beta	NC_016810.1	1621277	1622821	+	1129.67	-1.18823	0.404777	-2.93551	0.00333001	0.0118222
SL1344_RS05645	SL1344_1083		hypothetical protein	NC_016810.1	1188744	1189064	+	413.731	-0.703535	0.239722	-2.9348	0.00333763	0.0118403
SL1344_RS14675	SL1344_2814	srlB	PTS system glucitol%2Fsorbitol-specific transporter subunit IIA	NC_016810.1	3002427	3002789	+	49.8592	0.830327	0.283137	2.9326	0.00336138	0.0119156
SL1344_RS21130	SL1344_4062		PTS system protein IIB component 1 %28phosphotransferase enzyme ii%2C b component%29	NC_016810.1	4349833	4350153	+	97.7031	-0.601692	0.205253	-2.93147	0.00337365	0.01195
SL1344_RS22690	SL1344_4352		putative sugar transport protein	NC_016810.1	4681898	4683334	+	213.485	-0.51669	0.176451	-2.92824	0.00340891	0.0120658
SL1344_RS18185	SL1344_3493	glpD	aerobic glycerol-3-phosphate dehydrogenase	NC_016810.1	3710052	3711560	+	47851.5	-0.504133	0.172477	-2.9229	0.00346789	0.0122654
SL1344_RS14225	SL1344_2732		putative transcriptional regulator	NC_016810.1	2910939	2911253	-	180.621	0.541108	0.185149	2.92256	0.00347164	0.0122694
SL1344_RS00645	SL1344_0127	ftsW	cell division protein FtsW	NC_016810.1	148719	149963	+	1150.15	0.472075	0.161547	2.92221	0.00347554	0.012274
SL1344_RS04155	SL1344_0797	dinG	ATP-dependent helicase DinG	NC_016810.1	886413	888557	+	480.257	0.442331	0.151414	2.92133	0.00348535	0.0122947
SL1344_RS07880	SL1344_1512		hypothetical protein	NC_016810.1	1624299	1625192	+	626.583	-0.374567	0.128223	-2.92122	0.00348665	0.0122947
SL1344_RS09035	SL1344_1738		hypothetical protein	NC_016810.1	1866784	1866921	-	714.2	-1.38804	0.475493	-2.91917	0.00350966	0.0123666
SL1344_RS11305	SL1344_2178	yeiE	putative transcriptional regulator	NC_016810.1	2298263	2299126	-	952.737	-0.336381	0.115323	-2.91686	0.00353578	0.01244
SL1344_RS19090	SL1344_3671		hypothetical protein	NC_016810.1	3920432	3921715	+	1383.03	0.583082	0.199895	2.91694	0.00353487	0.01244
SL1344_RS12370	SL1344_2378	yfeA	hypothetical protein	NC_016810.1	2524274	2526463	-	911.424	0.666596	0.228636	2.91554	0.00355076	0.0124834
SL1344_RS17915	SL1344_3438		hypothetical protein	NC_016810.1	3642429	3642596	-	171.697	-0.827455	0.283903	-2.91457	0.00356179	0.0125081
SL1344_RS18085	SL1344_3472	feoA	putative ferrous iron transport protein	NC_016810.1	3685412	3685639	+	416.326	-0.726971	0.249437	-2.91445	0.00356312	0.0125081
SL1344_RS08185	SL1344_1573		hypothetical protein	NC_016810.1	1692892	1693341	-	246.887	-0.662184	0.227284	-2.91346	0.00357443	0.0125385
SL1344_RS00640	SL1344_0126	murD	UDP-N-acetylmuramoylalanine--D-glutamate ligase	NC_016810.1	147403	148719	+	2468.95	0.404441	0.13895	2.9107	0.00360617	0.0126404
SL1344_RS07575	SL1344_1453		putative regulatory protein	NC_016810.1	1557061	1557933	-	168.647	0.443682	0.152542	2.90859	0.00363058	0.0127034
SL1344_RS19160	SL1344_3685	rfaB	lipopolysaccharide 1%2C6-galactosyltransferase	NC_016810.1	3935848	3936927	-	700.48	0.487541	0.167629	2.90845	0.00363223	0.0127034
SL1344_RS19170	SL1344_3687	rfaP	lipopolysaccharide core biosynthesis protein	NC_016810.1	3937262	3938059	-	776.424	0.432972	0.148862	2.90855	0.00363114	0.0127034
SL1344_RS18975	SL1344_3647	selB	selenocysteine-specific elongation factor	NC_016810.1	3892161	3894011	-	923.392	-0.360416	0.123953	-2.90769	0.00364111	0.012725
SL1344_RS01625	SL1344_0313	gpt	xanthine-guanine phosphoribosyltransferase	NC_016810.1	362157	362615	+	582.852	0.36584	0.125858	2.90676	0.00365191	0.0127532
SL1344_RS18050	SL1344_3465	hslO	heat shock protein	NC_016810.1	3675008	3675886	+	995.683	0.407182	0.140098	2.90642	0.00365594	0.0127578
SL1344_RS03465	SL1344_0668	glnS	glutaminyl-tRNA synthetase	NC_016810.1	746832	748499	+	3454.14	0.37485	0.129017	2.90543	0.00366748	0.0127886
SL1344_RS13205	SL1344_2539	acpS	Holo-%5Bacyl-carrier-protein%5D synthase	NC_016810.1	2719779	2720159	-	348.361	0.451206	0.155384	2.90381	0.00368652	0.0128455
SL1344_RS06150	SL1344_1183	pagD	putative outer membrane virulence protein %28PagD%29	NC_016810.1	1288029	1288292	-	330.329	0.671356	0.231242	2.90326	0.00369306	0.0128587
SL1344_RS19270	SL1344_3707	rpoZ	DNA-directed RNA polymerase subunit omega	NC_016810.1	3955090	3955365	+	1218.92	0.293522	0.101158	2.90162	0.00371236	0.0129164
SL1344_RS19165	SL1344_3686		hypothetical protein	NC_016810.1	3936997	3937206	-	111.286	0.566822	0.195389	2.90099	0.00371989	0.012933
SL1344_RS17605	SL1344_3376	trkA	potassium transport protein	NC_016810.1	3601253	3602629	+	738.708	-0.507878	0.175138	-2.89987	0.00373313	0.0129694
SL1344_RS11110	SL1344_2139		hypothetical protein	NC_016810.1	2254875	2254982	+	59.0783	-0.953988	0.329127	-2.89854	0.00374907	0.0130152
SL1344_RS04375	SL1344_0840	deoR	deoxyribose operon repressor	NC_016810.1	936005	936763	-	502.731	0.575727	0.198699	2.89749	0.00376159	0.013049
SL1344_RS24685	SL1344_P2_0104	PK-repZ		NC_017718.1	295	441	+	4007.42	-0.243249	0.0840049	-2.89566	0.00378363	0.0131158
SL1344_RS07920	SL1344_1520		putative NADP-dependent oxidoreductase	NC_016810.1	1633949	1634986	-	3967.6	-0.935462	0.323429	-2.89233	0.00382395	0.0132458
SL1344_RS20480	SL1344_3938		hypothetical protein	NC_016810.1	4214565	4215179	+	651.483	0.32934	0.113984	2.88935	0.00386035	0.0133621
SL1344_RS18640	SL1344_3583	yhjN	putative polysaccharide biosynthesis protein subunit B	NC_016810.1	3819856	3822156	-	3252.3	-0.543536	0.188222	-2.88775	0.00388011	0.0134206
SL1344_RS22285	SL1344_4277	frdD	fumarate reductase complex subunit D%3B membrane anchor polypeptide	NC_016810.1	4603060	4603419	-	1382.83	-0.637941	0.221484	-2.8803	0.00397297	0.0137317
SL1344_RS03055	SL1344_0593		hypothetical protein	NC_016810.1	666130	667365	-	360.756	-0.385566	0.13413	-2.87456	0.00404588	0.0139734
SL1344_RS01635	SL1344_0315	crl	curlin genes transcriptional activator	NC_016810.1	364006	364407	+	2522.46	-0.301207	0.104873	-2.87212	0.00407728	0.0140716
SL1344_RS12795	SL1344_2456		hypothetical protein	NC_016810.1	2604412	2605479	-	344.375	0.357678	0.12456	2.87154	0.0040848	0.0140872
SL1344_RS19485	SL1344_3751		GntR family transcriptional regulator	NC_016810.1	4005752	4006495	-	483.826	-0.380735	0.132691	-2.86933	0.0041134	0.0141754
SL1344_RS07115	SL1344_1364		hypothetical protein	NC_016810.1	1466973	1467794	-	1012.9	-0.356085	0.124189	-2.86728	0.00414017	0.0142364
SL1344_RS12325	SL1344_2369		putative acyltransferase	NC_016810.1	2512277	2513197	+	89.668	0.7857	0.273997	2.86755	0.00413669	0.0142364
SL1344_RS16605	SL1344_3186	mug	G%2FU mismatch-specific DNA glycosylase	NC_016810.1	3399077	3399583	-	1035.98	-0.626001	0.21832	-2.86736	0.00413913	0.0142364
SL1344_RS16475	SL1344_3160	tolC	outer membrane protein TolC	NC_016810.1	3369277	3370746	+	10459.9	-0.375769	0.13108	-2.86671	0.00414758	0.014241
SL1344_RS18315	SL1344_3519	ugpQ	glycerophosphoryl diester phosphodiesterase	NC_016810.1	3744081	3744821	-	467.247	-0.635158	0.221562	-2.86672	0.00414745	0.014241
SL1344_RS02515	SL1344_0487	ushA	UDP-sugar hydrolase	NC_016810.1	553122	554774	+	3354.98	-0.278258	0.0971523	-2.86414	0.00418137	0.0143361
SL1344_RS18630	SL1344_3581	yhjL	putative polysaccharide biosynthesis protein subunit C	NC_016810.1	3815219	3818761	-	2930.19	-0.458272	0.159993	-2.86433	0.00417886	0.0143361
SL1344_RS13615	SL1344_2615		putative acyl-CoA synthetase	NC_016810.1	2790293	2792953	+	3718.14	-0.536306	0.187413	-2.86162	0.00421477	0.0144296
SL1344_RS17810	SL1344_3417		hypothetical protein	NC_016810.1	3624612	3624968	-	164.869	0.520934	0.182037	2.8617	0.00421381	0.0144296
SL1344_RS10305	SL1344_1979		hypothetical protein	NC_016810.1	2082173	2082646	+	17.6412	1.34402	0.469862	2.86046	0.00423027	0.0144721
SL1344_RS08785	SL1344_1688		hypothetical protein	NC_016810.1	1810579	1812108	-	394.746	-0.507368	0.177421	-2.85968	0.00424068	0.0144972
SL1344_RS10115	SL1344_1950		bacteriophage terminase %28large subunit%29	NC_016810.1	2058604	2060337	-	876.828	0.367705	0.128627	2.8587	0.00425374	0.0145313
SL1344_RS13005	SL1344_2499		hypothetical protein	NC_016810.1	2675364	2675564	-	387.128	0.465635	0.162902	2.85837	0.00425818	0.0145359
SL1344_RS18270	SL1344_3510		hypothetical protein	NC_016810.1	3734614	3735309	-	146.588	-0.496196	0.173765	-2.85556	0.00429609	0.0146547
SL1344_RS04200	SL1344_0805	glnH	glutamine-binding periplasmic protein	NC_016810.1	895525	896271	-	5280.16	-0.656645	0.230036	-2.85454	0.00430998	0.0146827
SL1344_RS21970	SL1344_4217	nrfE	formate-dependent nitrite reductase%2C assembly protein	NC_016810.1	4541124	4543346	+	38.7651	-0.827562	0.289915	-2.85449	0.00431054	0.0146827
SL1344_RS10650	SL1344_2047		hypothetical protein	NC_016810.1	2146146	2146970	-	1521.8	-0.653086	0.228929	-2.85279	0.00433372	0.014751
SL1344_RS09235	SL1344_1778		hypothetical protein	NC_016810.1	1903432	1906065	+	1760.6	-0.616223	0.216187	-2.85042	0.00436618	0.0148507
SL1344_RS00870	SL1344_0172	yadF	carbonic anhydrase	NC_016810.1	201406	202068	-	2165.81	0.269367	0.0945118	2.85009	0.00437074	0.0148555
SL1344_RS17105	SL1344_3283		hypothetical protein	NC_016810.1	3499017	3499568	-	552.533	0.367783	0.129056	2.8498	0.00437471	0.0148582
SL1344_RS00665	SL1344_0131	ftsQ	cell division protein FtsQ	NC_016810.1	153536	154366	+	1243.12	0.483014	0.169526	2.84919	0.00438301	0.0148757
SL1344_RS02680	SL1344_0521	allD	ureidoglycolate dehydrogenase	NC_016810.1	589468	590517	-	129.655	-0.75176	0.264023	-2.84733	0.00440882	0.0149525
SL1344_RS01410	SL1344_0273		hypothetical protein	NC_016810.1	318141	318512	+	6.59216	1.87281	0.657797	2.84709	0.00441208	0.0149528
SL1344_RS03855	SL1344_0738		putative hydro-lyase	NC_016810.1	824174	824716	-	252.112	-0.412388	0.144871	-2.84659	0.00441899	0.0149654
SL1344_RS15485	SL1344_2972	recB	exonuclease V subunit	NC_016810.1	3167570	3171115	-	1127	0.335063	0.117727	2.84609	0.00442594	0.0149782
SL1344_RS07685	SL1344_1475		putative monooxygenase	NC_016810.1	1579493	1581001	-	133.043	0.582147	0.20468	2.84419	0.00445249	0.0150572
SL1344_RS13055	SL1344_2509		hypothetical protein	NC_016810.1	2683100	2683978	+	35.598	0.853788	0.300312	2.843	0.0044691	0.0150916
SL1344_RS13075	SL1344_2513		putative inner membrane protein	NC_016810.1	2687050	2688036	-	159.906	0.460212	0.16187	2.8431	0.00446772	0.0150916
SL1344_RS08525	SL1344_1638		putative translation initiaiton factor	NC_016810.1	1757114	1757440	-	71.584	0.623016	0.219228	2.84186	0.00448514	0.0151349
SL1344_RS08965	SL1344_1724	treA	Periplasmic trehalase	NC_016810.1	1851923	1853635	+	8070.85	-0.921799	0.324468	-2.84095	0.00449788	0.015167
SL1344_RS13630	SL1344_2618	kgtP	alpha-ketoglutarate permease	NC_016810.1	2794788	2796089	-	284.153	-0.515444	0.181449	-2.84071	0.0045013	0.0151677
SL1344_RS00215	SL1344_0043		putative transport protein	NC_016810.1	50451	51824	-	190.031	-0.975647	0.343547	-2.83992	0.00451242	0.0151943
SL1344_RS12215	SL1344_2350		hypothetical protein	NC_016810.1	2490072	2490620	-	178.952	0.502736	0.177185	2.83735	0.00454893	0.0153018
SL1344_RS14960	SL1344_2869	spaP	type III secretion system secretory apparatus	NC_016810.1	3056247	3056921	-	6479.26	0.708645	0.249768	2.83722	0.00455087	0.0153018
SL1344_RS09780	SL1344_1884	fliZ	FliZ protein	NC_016810.1	2001705	2002256	-	9605.45	-0.512878	0.180801	-2.8367	0.0045583	0.0153159
SL1344_RS03275	SL1344_0636	leuS	leucyl-tRNA synthetase	NC_016810.1	708535	711117	-	4738.74	0.293959	0.10368	2.83526	0.0045789	0.0153643
SL1344_RS16685	SL1344_3201		hypothetical protein	NC_016810.1	3417093	3417461	+	6016.5	-0.689804	0.243297	-2.83523	0.00457924	0.0153643
SL1344_RS02550	SL1344_0494		hypothetical protein	NC_016810.1	560910	561827	-	1296.64	-0.31464	0.110985	-2.83497	0.00458301	0.015366
SL1344_RS15055	SL1344_2888	mutS	DNA mismatch repair protein	NC_016810.1	3072855	3075422	+	1368.15	0.337953	0.119236	2.83432	0.00459231	0.0153862
SL1344_RS04330	SL1344_0832		putative electron transfer flavoprotein %28alpha subunit%29	NC_016810.1	926740	927687	+	64.8433	-0.680529	0.240188	-2.83331	0.0046068	0.0154238
SL1344_RS06660	SL1344_1274	btuC	Vitamin B12 transport system permease protein btuC	NC_016810.1	1376424	1377404	+	172.325	0.503497	0.177785	2.83205	0.00462511	0.0154741
SL1344_RS08470	SL1344_1627		hypothetical protein	NC_016810.1	1745836	1746543	-	140.344	0.524552	0.185348	2.8301	0.00465335	0.0155575
SL1344_RS14475	SL1344_2780		hypothetical protein	NC_016810.1	2968276	2968434	-	451.591	-1.26097	0.445733	-2.82897	0.00466982	0.0156015
SL1344_RS18145	SL1344_3484		hypothetical protein	NC_016810.1	3701493	3701753	-	351.818	-0.547338	0.193513	-2.82843	0.00467763	0.0156164
SL1344_RS07560	SL1344_1450	marR	multiple antibiotic resistance protein MarR	NC_016810.1	1554350	1554784	-	41.0846	0.873028	0.308702	2.82806	0.00468312	0.0156237
SL1344_RS05340	SL1344_1026	pipA	hypothetical protein	NC_016810.1	1131870	1132550	-	147.319	0.657079	0.232405	2.8273	0.0046943	0.0156499
SL1344_RS04235	SL1344_0812	ybiS	hypothetical protein	NC_016810.1	903158	904078	-	1427.6	0.375738	0.133181	2.82126	0.00478349	0.0159247
SL1344_RS22085	SL1344_4238	dcuB	anaerobic C4-dicarboxylate transporter	NC_016810.1	4568399	4569739	-	215.139	2.48431	0.880559	2.82129	0.0047831	0.0159247
SL1344_RS13025	SL1344_2503	iscA	hypothetical protein	NC_016810.1	2678487	2678810	-	1908.08	0.484577	0.171779	2.82093	0.00478852	0.0159301
SL1344_RS00635	SL1344_0125	mraY	phospho-N-acetylmuramoyl-pentapeptide-transferase	NC_016810.1	146318	147400	+	1398.61	0.496493	0.176159	2.81844	0.00482571	0.0160425
SL1344_RS01580	SL1344_0304		hydrolase	NC_016810.1	351199	351966	-	724.739	-0.400615	0.142316	-2.81497	0.00487815	0.0161632
SL1344_RS01875	SL1344_0361		secreted protein	NC_016810.1	415162	415437	+	4456.96	-1.13753	0.404141	-2.8147	0.00488234	0.0161632
SL1344_RS02280	SL1344_0440	bolA	BolA protein	NC_016810.1	500487	500804	+	2740.08	-0.884712	0.314242	-2.81539	0.00487183	0.0161632
SL1344_RS02850	SL1344_0552	ykgC	pyridine nucleotide-disulfide oxidoreductase	NC_016810.1	619816	621141	+	94.735	-0.588951	0.209205	-2.81518	0.00487495	0.0161632
SL1344_RS12340	SL1344_2372		hypothetical protein	NC_016810.1	2516849	2518084	+	440.71	-0.512949	0.182224	-2.81493	0.00487876	0.0161632
SL1344_RS16700	SL1344_3203		hypothetical protein	NC_016810.1	3418206	3418505	+	4637.78	-0.736944	0.261822	-2.81468	0.00488264	0.0161632
SL1344_RS24125	SL1344_P1_0091		hypothetical protein	NC_017720.1	84407	85294	+	2428.83	-0.330619	0.117541	-2.8128	0.00491128	0.0162466
SL1344_RS18460	SL1344_3547		hypothetical protein	NC_016810.1	3770894	3771943	+	606.966	-0.494613	0.175917	-2.81162	0.00492929	0.0162833
SL1344_RS21915	SL1344_4206		lysR family regulatory protein	NC_016810.1	4530678	4531565	-	470.543	-0.573805	0.204076	-2.81172	0.00492771	0.0162833
SL1344_RS04385	SL1344_0842	mdfA	multidrug translocase MdfA	NC_016810.1	937756	938988	+	161.877	0.552556	0.197004	2.80479	0.00503494	0.0166089
SL1344_RS13865	SL1344_2662		putative type I secretion protein	NC_016810.1	2850307	2851716	+	150.779	-1.21675	0.433786	-2.80495	0.00503239	0.0166089
SL1344_RS00855	SL1344_0169	yacK	multicopper oxidase	NC_016810.1	196528	198138	+	1150.56	-0.53373	0.1906	-2.80027	0.00510599	0.0168315
SL1344_RS01150	SL1344_0228	fabZ	%283R%29-hydroxymyristoyl-ACP dehydratase	NC_016810.1	266532	266987	+	1873.06	0.274131	0.0979656	2.79823	0.00513831	0.0169144
SL1344_RS12395	SL1344_2381	gltX	glutamyl-tRNA synthetase	NC_016810.1	2527879	2529294	-	2338.23	0.318253	0.11373	2.79831	0.00513703	0.0169144
SL1344_RS05195	SL1344_0998	pyrD	dihydroorotate dehydrogenase	NC_016810.1	1103283	1104293	+	192.555	0.464034	0.165904	2.79701	0.00515787	0.0169669
SL1344_RS12750	SL1344_2447		hypothetical protein	NC_016810.1	2596565	2596765	+	425.274	-0.37618	0.134518	-2.7965	0.00516598	0.0169817
SL1344_RS05135	SL1344_0987		putative Host Specificity Protein	NC_016810.1	1089344	1092694	+	236.422	0.415426	0.148586	2.79586	0.00517625	0.0169994
SL1344_RS09820	SL1344_1892	amyA	alpha-amylase	NC_016810.1	2009235	2010719	+	822.895	-0.425914	0.152346	-2.79571	0.00517859	0.0169994
SL1344_RS09215	SL1344_1774	prc	tail-specific protease	NC_016810.1	1898702	1900750	-	2628.76	0.271484	0.0972315	2.79214	0.00523615	0.0171763
SL1344_RS07870	SL1344_1510	narW	respiratory nitrate reductase 2 subunit delta	NC_016810.1	1622821	1623516	+	430.537	-1.13854	0.40824	-2.7889	0.00528869	0.0173366
SL1344_RS15365	SL1344_2950	sdaC	putative serine transporter	NC_016810.1	3142234	3143523	+	8813.42	0.426103	0.152806	2.78852	0.00529496	0.017345
SL1344_RS04105	SL1344_0787	ybhN	hypothetical protein	NC_016810.1	875405	876367	-	391.268	-0.92587	0.3323	-2.78624	0.00533227	0.0174551
SL1344_RS15605	SL1344_2994	araE	arabinose-proton symporter	NC_016810.1	3197264	3198682	-	120.704	-0.541631	0.194533	-2.78426	0.00536495	0.0175499
SL1344_RS06595	SL1344_1262		putative outer membrane protein	NC_016810.1	1363164	1363922	+	81.3035	0.546533	0.196453	2.782	0.00540246	0.0176603
SL1344_RS18635	SL1344_3582	yhjM	endoglucanase	NC_016810.1	3818743	3819852	-	1308.71	-0.450575	0.16198	-2.78168	0.00540785	0.0176656
SL1344_RS04735	SL1344_0911	focA	%28formate channel%29	NC_016810.1	1014005	1014862	-	2049.15	-0.571643	0.20581	-2.77753	0.00547737	0.0178803
SL1344_RS18275	SL1344_3511		putative oxidoreductase	NC_016810.1	3735433	3736470	-	505.072	-0.39479	0.1422	-2.77629	0.00549826	0.0179361
SL1344_RS11620	SL1344_2232	eco	Ecotin	NC_016810.1	2357775	2358269	+	598.54	0.35612	0.128325	2.77515	0.00551759	0.0179742
SL1344_RS21765	SL1344_4176		hypothetical protein	NC_016810.1	4482784	4482993	+	18887.4	-0.869472	0.313284	-2.77535	0.00551421	0.0179742
SL1344_RS15695	SL1344_3012		hypothetical protein	NC_016810.1	3216274	3216501	-	723.669	-0.508444	0.183266	-2.77435	0.00553123	0.0180062
SL1344_RS08380	SL1344_1609	mppA	periplasmic murein peptide-binding protein MppA	NC_016810.1	1728851	1730464	-	2346.17	-0.440849	0.159052	-2.77173	0.00557584	0.0181388
SL1344_RS09705	SL1344_1873		hypothetical protein	NC_016810.1	1990696	1992129	-	1740.48	0.413119	0.149086	2.77102	0.00558818	0.0181591
SL1344_RS21685	SL1344_4160		hypothetical protein	NC_016810.1	4464487	4465224	+	35.4586	0.801662	0.289312	2.77092	0.00558979	0.0181591
SL1344_RS08005	SL1344_1536		putative benzoate membrane transport protein	NC_016810.1	1653159	1654337	+	205.987	0.525689	0.189759	2.77029	0.00560059	0.0181816
SL1344_RS17465	SL1344_3354		hypothetical protein	NC_016810.1	3573454	3573696	+	19.8886	1.00841	0.364636	2.76553	0.00568309	0.0184367
SL1344_RS05170	SL1344_0993		bacteriophage protein	NC_016810.1	1097996	1098535	-	35.2022	0.765568	0.276917	2.76461	0.00569908	0.0184759
SL1344_RS02375	SL1344_0459		hypothetical protein	NC_016810.1	522843	523412	+	29155	-0.64986	0.235127	-2.76387	0.00571201	0.018505
SL1344_RS14255	SL1344_2738		putative hexulose 6 phosphate synthase	NC_016810.1	2914975	2916177	+	341.48	0.386339	0.139964	2.76027	0.00577532	0.0186972
SL1344_RS18070	SL1344_3469	ompR	two-component response regulator OmpR	NC_016810.1	3681128	3681847	-	2900.82	-0.254388	0.092206	-2.75891	0.00579948	0.0187625
SL1344_RS15860	SL1344_3041		hypothetical protein	NC_016810.1	3247469	3248215	-	1195.62	-0.689477	0.249987	-2.75805	0.00581479	0.0187863
SL1344_RS19410	SL1344_3735		putative PTS system protein	NC_016810.1	3991828	3992577	-	81.0129	-0.583985	0.211756	-2.75782	0.00581879	0.0187863
SL1344_RS21940	SL1344_4211	acs	acetyl-coenzyme A synthetase	NC_016810.1	4535006	4536964	-	8436.81	-1.06173	0.384987	-2.75785	0.00581837	0.0187863
SL1344_RS03060	SL1344_0594	ybdO	putative lysR family transcriptional regulator	NC_016810.1	667531	668433	-	394.54	-0.381518	0.13839	-2.75683	0.00583648	0.0188305
SL1344_RS20580	SL1344_3952	glnG	Two-component system%2C response regulator	NC_016810.1	4234295	4235704	-	453.37	-0.415231	0.150673	-2.75584	0.0058542	0.0188747
SL1344_RS21120	SL1344_4060		phosphoenolpyruvate-protein phosphotransferase	NC_016810.1	4345929	4348430	-	441.483	-0.486308	0.176651	-2.75293	0.00590654	0.0190304
SL1344_RS13235	SL1344_2545	lepA	GTP-binding protein LepA	NC_016810.1	2724489	2726288	-	1993.5	0.270577	0.0982954	2.75269	0.0059108	0.0190311
SL1344_RS14955	SL1344_2868	spaQ	type III secretion system secretory apparatus	NC_016810.1	3055961	3056221	-	1797.37	0.694842	0.252452	2.75237	0.00591656	0.0190366
SL1344_RS07975	SL1344_1530A		hypothetical protein	NC_016810.1	1647836	1648066	-	1163.19	0.57265	0.208124	2.75149	0.00593255	0.019075
SL1344_RS02305	SL1344_0445	hupB	DNA-binding protein HU-beta	NC_016810.1	507591	507863	+	16992.5	-0.391127	0.142205	-2.75043	0.00595162	0.0191232
SL1344_RS19515	SL1344_3757		hypothetical protein	NC_016810.1	4012531	4013544	-	507.32	-0.398059	0.144754	-2.7499	0.00596138	0.0191415
SL1344_RS21525	SL1344_4128	yjbC	putative pseudouridine synthase	NC_016810.1	4436768	4437637	+	1004.19	-0.295123	0.107537	-2.74439	0.0060624	0.0194526
SL1344_RS05490	SL1344_1056	agp	glucose-1-phosphatase%2C secreted	NC_016810.1	1160022	1161263	+	2488.3	-0.370815	0.135137	-2.74399	0.00606977	0.019463
SL1344_RS10385	SL1344_1993	cobS	cobalamin %285%27-phosphate%29 synthase	NC_016810.1	2096115	2096858	-	374.144	-0.333776	0.121702	-2.74257	0.0060961	0.0195341
SL1344_RS09045	SL1344_1740		putative hydrolase	NC_016810.1	1867812	1868471	-	1534.04	-0.298994	0.109102	-2.74051	0.00613438	0.0196043
SL1344_RS15005	SL1344_2878	invF	AraC family regulatory protein	NC_016810.1	3065858	3066607	-	14761.2	0.53214	0.194162	2.7407	0.00613088	0.0196043
SL1344_RS15390	SL1344_2955	fucP	L-fucose permease	NC_016810.1	3148334	3149650	+	158.015	-0.767768	0.280157	-2.74049	0.00613467	0.0196043
SL1344_RS20690	SL1344_3974		hypothetical protein	NC_016810.1	4259649	4260086	+	430.8	0.408174	0.148909	2.74109	0.00612354	0.0196043
SL1344_RS11690	SL1344_2246	nrdA	ribonucleoside-diphosphate reductase 1 alpha chain	NC_016810.1	2379116	2381401	+	8989.22	0.421915	0.154038	2.73903	0.0061621	0.0196786
SL1344_RS17380	SL1344_3337	yhcQ	hypothetical protein	NC_016810.1	3553393	3554325	-	133.092	-0.649881	0.237528	-2.73602	0.00621871	0.0198459
SL1344_RS18500	SL1344_3555	uspB	universal stress protein B	NC_016810.1	3781454	3781789	-	1850.94	-0.821161	0.300272	-2.73472	0.00624328	0.0199108
SL1344_RS20890	SL1344_4013	cdh	CDP-diglyceride hydrolase	NC_016810.1	4296024	4296779	+	2475.96	0.569096	0.208189	2.73356	0.00626543	0.0199679
SL1344_RS06580	SL1344_1259		hypothetical protein	NC_016810.1	1360589	1361449	-	1888.63	-0.606644	0.221993	-2.73272	0.00628134	0.020005
SL1344_RS17500	SL1344_3361		hypothetical protein	NC_016810.1	3579346	3581445	+	258.107	-0.543264	0.19895	-2.73065	0.00632087	0.0201173
SL1344_RS09160	SL1344_1763		hypothetical protein	NC_016810.1	1889712	1890278	+	159.179	0.661995	0.242601	2.72874	0.00635761	0.0202206
SL1344_RS17445	SL1344_3350		hypothetical protein	NC_016810.1	3569518	3570522	+	757.665	-0.440804	0.161674	-2.7265	0.00640104	0.0203449
SL1344_RS22090	SL1344_4239		hypothetical protein	NC_016810.1	4569886	4570152	-	65.3433	5.39134	1.97771	2.72605	0.00640965	0.0203585
SL1344_RS01845	SL1344_0355		terminal oxidase subunit I	NC_016810.1	408252	409655	+	5551.96	-1.97872	0.726023	-2.72542	0.00642197	0.0203839
SL1344_RS04060	SL1344_0778	moaA	molybdenum cofactor biosynthesis protein A	NC_016810.1	869893	870882	+	565.848	0.475012	0.174398	2.72372	0.00645509	0.0204614
SL1344_RS07460	SL1344_1431		hypothetical protein	NC_016810.1	1536813	1537523	+	514.5	-0.392975	0.144277	-2.72376	0.00645434	0.0204614
SL1344_RS14755	SL1344_2829	hycE	formate hydrogenlyase subunit 5	NC_016810.1	3016470	3018179	-	69.5059	0.591157	0.217066	2.7234	0.0064614	0.0204676
SL1344_RS16865	SL1344_3238		hypothetical protein	NC_016810.1	3456032	3456427	+	268.438	0.471052	0.173027	2.72242	0.00648061	0.0205147
SL1344_RS03860	SL1344_0739		putative hydro-lyase	NC_016810.1	824734	825579	-	237.957	-0.427243	0.156993	-2.72141	0.00650034	0.0205633
SL1344_RS05700	SL1344_1094		hypothetical protein	NC_016810.1	1201001	1201576	-	905.305	-0.994924	0.365632	-2.7211	0.00650644	0.0205688
SL1344_RS18095	SL1344_3474		hypothetical protein	NC_016810.1	3687989	3688225	+	211.42	-0.787058	0.289421	-2.71942	0.00653956	0.0206457
SL1344_RS20380	SL1344_3918	metR	trans-activator of metE and metH	NC_016810.1	4190105	4191058	-	123.042	0.512252	0.188363	2.7195	0.0065381	0.0206457
SL1344_RS09765	SL1344_1881	yecS	putative ABC transporter membrane protein	NC_016810.1	1998929	1999597	-	359.135	-0.416721	0.153257	-2.7191	0.00654599	0.0206521
SL1344_RS10790	SL1344_2075	galF	UTP-glucose-1-phosphate uridylyltransferase	NC_016810.1	2176672	2177565	-	2780.72	-0.421257	0.155014	-2.71754	0.00657699	0.0207221
SL1344_RS13165	SL1344_2531	yfhB	hypothetical protein	NC_016810.1	2712285	2712920	-	814.076	-0.598674	0.220287	-2.7177	0.00657382	0.0207221
SL1344_RS20410	SL1344_3924	ubiE	ubiquinone%2Fmenaquinone biosynthesis methyltransferase UbiE	NC_016810.1	4198836	4199591	+	2005.91	-0.310734	0.114422	-2.71568	0.00661389	0.0208245
SL1344_RS00760	SL1344_0149		putative symporter	NC_016810.1	171814	173220	-	42.4497	-0.826462	0.30457	-2.71353	0.00665698	0.0209321
SL1344_RS22575	SL1344_4331	cycA	D-serine%2FD-alanine%2Fglycine transporter	NC_016810.1	4655428	4656837	+	3672.39	-0.757847	0.279267	-2.7137	0.00665356	0.0209321
SL1344_RS01155	SL1344_0229	lpxA	Acyl-%5Bacyl-carrier-protein%5D--UDP-N-acetylglucosamine O-acyltransferase	NC_016810.1	266991	267779	+	2935.65	0.238332	0.0880253	2.70754	0.00677838	0.021286
SL1344_RS21385	SL1344_4105	nudC	hypothetical protein	NC_016810.1	4404662	4405435	+	423.78	-0.421118	0.155538	-2.70749	0.00677941	0.021286
SL1344_RS22600	SL1344_4336	cpdB	2%27%2C3%27-cyclic-nucleotide 2%27-phosphodiesterase	NC_016810.1	4660140	4662083	-	2448.75	-0.296452	0.109501	-2.70731	0.00678309	0.021286
SL1344_RS03865	SL1344_0740		LysR family transcriptional regulator	NC_016810.1	825709	826599	+	153.437	-0.504577	0.186504	-2.70544	0.00682135	0.0213917
SL1344_RS20925	SL1344_4021	ydeV	putative sugar kinase	NC_016810.1	4302044	4303636	-	1673.02	-0.780674	0.28863	-2.70475	0.00683549	0.0214218
SL1344_RS12835	SL1344_2464	ppk	polyphosphate kinase	NC_016810.1	2612653	2614719	+	3855.54	-0.42953	0.158974	-2.70189	0.00689457	0.0215926
SL1344_RS08960	SL1344_1723	gdhA	glutamate dehydrogenase	NC_016810.1	1850435	1851709	+	20287.3	-0.637538	0.236274	-2.6983	0.00696938	0.0218123
SL1344_RS22080	SL1344_4237	fumB	fumarate hydratase class I	NC_016810.1	4566657	4568303	-	342.648	2.30688	0.855833	2.69549	0.00702861	0.0219831
SL1344_RS02705	SL1344_0526	purK	phosphoribosylaminoimidazole carboxylase ATPase subunit	NC_016810.1	595540	596607	-	429.379	0.413421	0.153408	2.69491	0.00704077	0.0219941
SL1344_RS13595	SL1344_2611	ung	uracil-DNA glycosylase	NC_016810.1	2787021	2787710	+	955.992	-0.319709	0.118646	-2.69466	0.00704615	0.0219941
SL1344_RS19265	SL1344_3706	gmk	5%27guanylate kinase	NC_016810.1	3954412	3955035	+	1367.65	0.328022	0.121723	2.69482	0.00704256	0.0219941
SL1344_RS13095	SL1344_2517	glyA	serine hydroxymethyltransferase	NC_016810.1	2691398	2692651	-	8273.54	-0.279955	0.103992	-2.69208	0.00710087	0.0221502
SL1344_RS02060	SL1344_0397		peroxidase	NC_016810.1	457559	458161	-	12442.5	-0.273946	0.101819	-2.69052	0.00713414	0.0222392
SL1344_RS19925	SL1344_3837	atpE	ATP synthase subunit C	NC_016810.1	4100377	4100616	-	7836.94	0.276544	0.102817	2.68968	0.00715197	0.0222653
SL1344_RS22905	SL1344_4395		ornithine carbamoyltransferase	NC_016810.1	4727849	4728853	-	21.7126	1.12255	0.417322	2.6899	0.00714729	0.0222653
SL1344_RS23800	SL1344_P1_0032	traA	conjugative transfer: fimbrial subunit	NC_017720.1	30860	31222	-	25.3195	-0.940408	0.349738	-2.68889	0.007169	0.0223036
SL1344_RS15025	SL1344_2882		pathogenicity island 1 protein	NC_016810.1	3068893	3069219	-	166.312	-0.643965	0.239595	-2.68772	0.00719419	0.0223671
SL1344_RS15380	SL1344_2953	fucO	1%2C2-propanediol oxidoreductase %28lactaldehyde reductase%29	NC_016810.1	3145967	3147115	-	197.398	-0.553158	0.205969	-2.68563	0.00723929	0.0224925
SL1344_RS19340	SL1344_3720	rhuM	putative DNA-binding protein	NC_016810.1	3973047	3974084	+	779.41	-0.318445	0.118607	-2.68489	0.00725543	0.0225278
SL1344_RS00925	SL1344_0183	panB	3-methyl-2-oxobutanoate hydroxymethyltransferase	NC_016810.1	212482	213273	-	469.31	0.326168	0.121498	2.68457	0.0072624	0.0225345
SL1344_RS00040	SL1344_0008	mogA	molybdopterin biosynthesis Mog protein	NC_016810.1	8729	9319	+	458.47	-0.345215	0.128617	-2.68407	0.00727329	0.0225534
SL1344_RS01125	SL1344_0223	cdsA	phosphatidate cytidylyltransferase	NC_016810.1	260122	260979	+	848.414	0.309274	0.115287	2.68266	0.007304	0.0226337
SL1344_RS21030	SL1344_4042	ftsN	cell division protein	NC_016810.1	4322551	4323525	-	1152.76	0.496151	0.18504	2.68132	0.00733324	0.0227094
SL1344_RS20135	SL1344_3873	gppA	guanosine-5%27-triphosphate%2C3%27-diphosphate pyrophosphatase %28guanosine pentaphosphatase%29	NC_016810.1	4143372	4144853	-	1417.14	0.305558	0.113981	2.68079	0.00734487	0.0227304
SL1344_RS10280	SL1344_1977		hypothetical protein	NC_016810.1	2080066	2080863	+	1704.89	-0.452941	0.169049	-2.67935	0.00737663	0.0228137
SL1344_RS11360	SL1344_2189		hypothetical protein	NC_016810.1	2309225	2310211	+	548.155	-0.378562	0.141346	-2.67827	0.00740029	0.0228594
SL1344_RS11505	SL1344_2216		bacteriophage protein	NC_016810.1	2337283	2338272	-	33.2626	0.814652	0.304175	2.67824	0.00740112	0.0228594
SL1344_RS00525	SL1344_0104	araC	arabinose operon regulatory protein	NC_016810.1	121643	122488	+	1000.88	-0.384757	0.143746	-2.67665	0.00743631	0.022953
SL1344_RS15780	SL1344_3026		hypothetical protein	NC_016810.1	3229557	3229868	-	406.967	-0.353292	0.132001	-2.67643	0.0074412	0.0229531
SL1344_RS07145	SL1344_1370		hypothetical protein	NC_016810.1	1471636	1471875	+	104.081	-0.88564	0.330956	-2.67601	0.0074505	0.0229667
SL1344_RS12120	SL1344_2331	purF	amidophosphoribosyltransferase	NC_016810.1	2472052	2473569	-	1373.53	0.33954	0.126981	2.67394	0.00749667	0.0230939
SL1344_RS04955	SL1344_0954		bacteriophage protein	NC_016810.1	1064557	1064904	+	16.6026	1.1028	0.412555	2.6731	0.00751535	0.0231363
SL1344_RS00600	SL1344_0118	fruR	fructose repressor	NC_016810.1	138340	139344	+	1712.5	-0.313524	0.117334	-2.67207	0.00753856	0.0231925
SL1344_RS20770	SL1344_3990		hypothetical protein	NC_016810.1	4273537	4274196	-	122.859	0.508171	0.190379	2.66926	0.00760179	0.0233718
SL1344_RS19525	SL1344_3759		putative carbohydrate kinase	NC_016810.1	4014903	4015823	-	320.399	-0.471135	0.176568	-2.6683	0.00762363	0.0234236
SL1344_RS04275	SL1344_0821	moeB	molybdopterin biosynthesis protein MoeB	NC_016810.1	914223	914972	-	285.771	0.382751	0.143498	2.66729	0.00764666	0.023479
SL1344_RS20935	SL1344_4023		putative ABC transporter ATP-binding protein	NC_016810.1	4304939	4306474	+	888.889	-0.858531	0.321923	-2.66688	0.00765586	0.0234919
SL1344_RS16900	SL1344_3245		putative acetyltransferase	NC_016810.1	3459740	3460243	-	1169.72	-0.272615	0.102235	-2.66655	0.00766342	0.0234998
SL1344_RS02605	SL1344_0505	sfbC	ABC transporter	NC_016810.1	572476	573135	+	137.799	0.500689	0.187903	2.66461	0.00770771	0.0236202
SL1344_RS11645	SL1344_2237	ompC	outer membrane protein C	NC_016810.1	2363159	2364295	-	92187.7	-0.37857	0.142093	-2.66424	0.00771622	0.0236309
SL1344_RS21680	SL1344_4159		putative lipoprotein	NC_016810.1	4463852	4464490	+	60.8783	0.664421	0.249755	2.6603	0.00780721	0.023894
SL1344_RS16860	SL1344_3237		hypothetical protein	NC_016810.1	3454032	3456074	+	1968.81	0.274012	0.103207	2.65496	0.00793176	0.0242594
SL1344_RS18445	SL1344_3544		hypothetical protein	NC_016810.1	3768246	3768911	+	101.859	0.522519	0.196832	2.65465	0.00793907	0.024266
SL1344_RS15170	SL1344_2911		hypothetical protein	NC_016810.1	3094537	3094860	-	230.714	0.540047	0.203456	2.65437	0.00794555	0.02427
SL1344_RS11145	SL1344_2146	pbpG	penicillin-binding protein	NC_016810.1	2263241	2264188	-	545.292	0.303797	0.114477	2.65378	0.0079596	0.0242825
SL1344_RS15370	SL1344_2951	sdaB	L-serine dehydratase 2	NC_016810.1	3143582	3144949	+	4152.84	0.370898	0.139763	2.65376	0.00795997	0.0242825
SL1344_RS09455	SL1344_1824		hypothetical protein	NC_016810.1	1942648	1943967	-	2194.99	0.407042	0.153431	2.65294	0.00797945	0.0243262
SL1344_RS00020	SL1344_0004	thrC	threonine synthase	NC_016810.1	3734	5020	+	1938.34	-0.291605	0.109953	-2.65209	0.00799941	0.0243713
SL1344_RS11950	SL1344_2298		hypothetical protein	NC_016810.1	2437609	2437761	-	9.50489	1.59342	0.601017	2.65122	0.00802024	0.0244189
SL1344_RS06605	SL1344_1264		hypothetical protein	NC_016810.1	1365073	1365387	+	9.40829	1.45298	0.548218	2.65037	0.00804042	0.0244628
SL1344_RS15745	SL1344_3020	xerD	tyrosine recombinase XerD	NC_016810.1	3225145	3226041	-	612.481	0.323088	0.121912	2.65017	0.00804506	0.0244628
SL1344_RS23550	SL1344_4518		putative fimbrial subunit	NC_016810.1	4868391	4869476	-	66.181	-0.586583	0.221965	-2.64268	0.00822523	0.0249945
SL1344_RS08765	SL1344_1686		hypothetical protein	NC_016810.1	1807912	1808370	+	338.643	0.365574	0.13856	2.63839	0.00833016	0.0252807
SL1344_RS09290	SL1344_1789			NC_016810.1	1913799	1913939	+	606.039	-0.425227	0.161168	-2.63841	0.0083295	0.0252807
SL1344_RS19495	SL1344_3753	uhpT	hexosephosphate transport protein	NC_016810.1	4007492	4008883	-	69.3044	-0.664517	0.25191	-2.63791	0.00834192	0.0253001
SL1344_RS08370	SL1344_1607		putative transcriptional regulator	NC_016810.1	1726801	1727706	-	181.1	-0.645374	0.244703	-2.63738	0.00835492	0.0253069
SL1344_RS10390	SL1344_1994	cobU	cobinamide kinase and guanylyltransferase	NC_016810.1	2096855	2097400	-	212.176	-0.468959	0.177804	-2.6375	0.00835196	0.0253069
SL1344_RS19240	SL1344_3701		hypothetical protein	NC_016810.1	3948835	3949698	+	1115.29	-0.387667	0.147222	-2.63322	0.00845805	0.0256028
SL1344_RS11615	SL1344_2231	napF	ferredoxin-type protein NapF	NC_016810.1	2356870	2357361	-	97.9996	1.09372	0.415427	2.63275	0.00846969	0.0256215
SL1344_RS10200	SL1344_1965		bacteriophage protein	NC_016810.1	2070185	2071342	-	512.598	0.374218	0.142177	2.63206	0.00848694	0.0256572
SL1344_RS00630	SL1344_0124	murF	UDP-N-acetylmuramoylalanyl-D-glutamyl-2%2C6-diami nopimelate--D-alan alanyl ligase	NC_016810.1	144966	146324	+	2178.81	0.459388	0.174663	2.63014	0.00853486	0.0257359
SL1344_RS05015	SL1344_0964		putative bacteriophage lipoprotein	NC_016810.1	1069692	1070141	-	232.684	0.645827	0.245545	2.63018	0.00853403	0.0257359
SL1344_RS16045	SL1344_3077		hypothetical protein	NC_016810.1	3282933	3283223	+	314.498	0.348801	0.132604	2.6304	0.00852853	0.0257359
SL1344_RS24415				NC_017718.1	31423	31605	+	141.473	-0.641401	0.243824	-2.6306	0.0085235	0.0257359
SL1344_RS13250	SL1344_2549		Endodeoxyribonuclease	NC_016810.1	2730727	2730927	+	18.2896	1.08277	0.411714	2.62991	0.00854073	0.0257371
SL1344_RS16445	SL1344_3154		hypothetical protein	NC_016810.1	3364227	3364541	+	644.684	-0.278706	0.106187	-2.62467	0.00867328	0.0261178
SL1344_RS19125	SL1344_3678	rfaC	lipopolysaccharide heptosyltransferase-1	NC_016810.1	3928611	3929564	+	1002.72	0.307556	0.117187	2.62448	0.00867816	0.0261178
SL1344_RS21045	SL1344_4045	rpmE	50S ribosomal protein L31	NC_016810.1	4327201	4327413	+	2124.79	0.538623	0.205398	2.62234	0.00873277	0.0262653
SL1344_RS05255	SL1344_1010	ompA	outer membrane protein A	NC_016810.1	1117287	1118339	-	188684	-0.515275	0.196516	-2.62205	0.00874034	0.0262713
SL1344_RS13315	SL1344_2561		bacteriophage protein	NC_016810.1	2744721	2745464	-	332.15	-0.406118	0.154923	-2.62143	0.00875624	0.0263023
SL1344_RS00650	SL1344_0128	murG	UDP-N-acetylglucosamine-N-acetylmuramyl- %28pentapeptide%29 pyrophosphoryl-undecaprenol N- acetylglucosamine transferase	NC_016810.1	149960	151027	+	1437.92	0.308943	0.118013	2.61787	0.00884798	0.0265609
SL1344_RS05865	SL1344_1126		hypothetical protein	NC_016810.1	1230633	1231217	-	599.945	-0.291029	0.111331	-2.61409	0.00894645	0.0268393
SL1344_RS17610	SL1344_3377	mscL	large-conductance mechanosensitive channel	NC_016810.1	3602771	3603184	+	2705.52	-0.642786	0.245934	-2.61365	0.00895804	0.026857
SL1344_RS03330	SL1344_0648		chaperone heat shock protein	NC_016810.1	721944	723623	-	182.476	-0.511743	0.195832	-2.61318	0.00897041	0.0268659
SL1344_RS21000	SL1344_4036	glpF	glycerol uptake facilitator protein	NC_016810.1	4317309	4318154	-	58119.5	-0.55658	0.212996	-2.6131	0.00897244	0.0268659
SL1344_RS04080	SL1344_0782	moaE	molybdopterin converting factor subunit 2	NC_016810.1	872144	872596	+	193.064	0.517416	0.198095	2.61196	0.00900249	0.0269388
SL1344_RS03040	SL1344_0590	ybdH	putative oxidoreductase	NC_016810.1	663164	664252	-	178.681	0.587651	0.225069	2.61099	0.00902815	0.0269983
SL1344_RS08795	SL1344_1690	narJ	respiratory nitrate reductase 1 subunit delta	NC_016810.1	1813027	1813737	-	48.1575	0.719049	0.275482	2.61015	0.00905037	0.0270476
SL1344_RS00710	SL1344_0139		hypothetical protein	NC_016810.1	162468	163211	-	907.31	0.274567	0.105216	2.60955	0.00906613	0.0270482
SL1344_RS02065	SL1344_0398		hypothetical protein	NC_016810.1	458371	458952	-	293.793	-0.534075	0.20465	-2.6097	0.00906216	0.0270482
SL1344_RS06830	SL1344_1309		hypothetical protein	NC_016810.1	1414841	1415842	+	2222.98	-0.755558	0.289543	-2.60949	0.00906782	0.0270482
SL1344_RS21355	SL1344_4099	thiG	thiamine biosynthesis protein	NC_016810.1	4399483	4400253	-	99.5731	-0.71432	0.273904	-2.60793	0.00910926	0.0271546
SL1344_RS10105	SL1344_1949		putative portal protein	NC_016810.1	2057169	2058410	-	479.506	0.334717	0.128381	2.60722	0.00912796	0.0271931
SL1344_RS22215				NC_016810.1	4592995	4593117	-	101.407	-0.756423	0.290344	-2.60527	0.00918024	0.0273315
SL1344_RS22020	SL1344_4227	proP	putative amino acid permease	NC_016810.1	4552262	4553764	+	2756.35	-0.679259	0.261261	-2.59993	0.00932435	0.027743
SL1344_RS03255	SL1344_0632	cobD	putative aminotransferase CobD	NC_016810.1	705187	706281	+	298.296	-0.411199	0.158312	-2.59739	0.0093935	0.0279311
SL1344_RS05925	SL1344_1138	holB	DNA polymerase III subunit delta%27	NC_016810.1	1240404	1241408	+	488.9	0.383169	0.14757	2.59653	0.00941711	0.0279836
SL1344_RS18060	SL1344_3467	pckA	phosphoenolpyruvate carboxykinase	NC_016810.1	3678085	3679704	+	65857	0.537695	0.207235	2.59462	0.0094695	0.0281216
SL1344_RS00250	SL1344_0050	ispH	LytB protein	NC_016810.1	57796	58746	+	735.916	0.264767	0.102117	2.59279	0.00952011	0.028254
SL1344_RS12810	SL1344_2459		hypothetical protein	NC_016810.1	2607576	2608301	-	452.405	0.366747	0.141543	2.59107	0.00956784	0.0283599
SL1344_RS16575	SL1344_3179	folB	dihydroneopterin aldolase	NC_016810.1	3392191	3392550	-	79.0014	0.564515	0.217853	2.59126	0.00956244	0.0283599
SL1344_RS07885	SL1344_1513		N-hydroxyarylamine O-acetyltransferase	NC_016810.1	1625228	1626073	-	417.649	0.634323	0.244887	2.59027	0.00959007	0.02839
SL1344_RS09425	SL1344_1818	eda	KHG%2FKDPG aldolase	NC_016810.1	1934510	1935151	-	1267.81	0.410421	0.158445	2.59031	0.00958906	0.02839
SL1344_RS16515	SL1344_3167	dsbB	disulfide isomerase	NC_016810.1	3377708	3378385	+	186.691	-0.395004	0.152553	-2.58928	0.00961756	0.0284534
SL1344_RS00825	SL1344_0163		hypothetical protein	NC_016810.1	191146	192417	+	376.474	-0.504457	0.194855	-2.58889	0.00962865	0.0284684
SL1344_RS04075	SL1344_0781	moaD	molybdopterin converting factor subunit 1	NC_016810.1	871897	872142	+	108.057	0.689075	0.266719	2.58353	0.00977959	0.0288965
SL1344_RS19175	SL1344_3688	rfaG	lipopolysaccharide core biosynthesis protein	NC_016810.1	3938052	3939176	-	1293.85	0.30789	0.119196	2.58306	0.00979296	0.0289178
SL1344_RS08840	SL1344_1699	chaA	putative calcium%2Fproton antiporter	NC_016810.1	1826106	1827206	+	731.494	0.482228	0.186793	2.58161	0.00983398	0.0290207
SL1344_RS08865	SL1344_1704	prfA	peptide chain release factor 1 %28RF-1%29	NC_016810.1	1830184	1831266	-	762.354	0.277103	0.107369	2.58086	0.00985555	0.0290661
SL1344_RS13870	SL1344_2663		putative type I secretion protein%2C ATP-binding protein	NC_016810.1	2851713	2853893	+	171.639	-1.15887	0.449323	-2.57915	0.00990424	0.0291914
SL1344_RS02720	SL1344_0529	ppiB	peptidyl-prolyl cis-trans isomerase B	NC_016810.1	597956	598450	-	4015.07	-0.250853	0.0972837	-2.57858	0.00992085	0.0292221
SL1344_RS00960	SL1344_0190	hrpB	ATP-dependent helicase HrpB	NC_016810.1	218350	220779	+	982.49	0.265913	0.103153	2.57786	0.00994157	0.0292507
SL1344_RS09470	SL1344_1827	znuB	high-affinity zinc uptake system membrane protein	NC_016810.1	1945758	1946543	+	139.614	0.475912	0.184627	2.5777	0.00994613	0.0292507
SL1344_RS12745	SL1344_2446	dapE	succinyl-diaminopimelate desuccinylase	NC_016810.1	2595410	2596537	+	1255.51	0.239259	0.092823	2.57759	0.00994922	0.0292507
SL1344_RS00865	SL1344_0171	hpt	hypoxanthine phosphoribosyltransferase	NC_016810.1	200812	201348	+	505.6	0.360373	0.139842	2.577	0.00996619	0.0292685
SL1344_RS02725	SL1344_0530	cysS	cysteinyl-tRNA synthetase	NC_016810.1	598623	600008	+	1600.71	0.275015	0.106721	2.57695	0.00996773	0.0292685
SL1344_RS11120	SL1344_2141	yehX	ABC transporter ATP-binding protein	NC_016810.1	2255678	2256625	-	733.875	-0.709924	0.27555	-2.57639	0.00998376	0.0292791
SL1344_RS17920	SL1344_3439	ppiA	peptidyl-prolyl cis-trans isomerase	NC_016810.1	3642705	3643277	-	1570.97	-0.232014	0.0900535	-2.5764	0.00998355	0.0292791
SL1344_RS06885	SL1344_1320	ttrS	putative histidine kinase%2C two component regulatory protein	NC_016810.1	1428231	1429979	+	862.513	-0.28316	0.109932	-2.57578	0.0100016	0.029313
SL1344_RS19475	SL1344_3749		putative IIB component of PTS system	NC_016810.1	4004977	4005264	-	192.539	-0.551686	0.214238	-2.57511	0.0100209	0.0293515
SL1344_RS18525	SL1344_3560		putative phosphatase	NC_016810.1	3787489	3788760	-	1243.94	0.48501	0.188368	2.5748	0.0100299	0.0293596
SL1344_RS07315	SL1344_1403		hypothetical protein	NC_016810.1	1504670	1506370	-	155.482	-0.680733	0.264411	-2.57453	0.0100377	0.0293639
SL1344_RS05530				NC_016810.1	1170429	1170725	+	3085.3	0.400015	0.155409	2.57395	0.0100545	0.0293767
SL1344_RS17015	SL1344_3266	folP	dihydropteroate synthase	NC_016810.1	3484442	3485290	-	308.327	0.387757	0.150644	2.57399	0.0100534	0.0293767
SL1344_RS05160	SL1344_0991	sseI	putative type III secreted protein	NC_016810.1	1096293	1097261	+	94.9033	0.494838	0.192499	2.5706	0.0101523	0.029644
SL1344_RS11155	SL1344_2148	yohD	hypothetical protein	NC_016810.1	2265100	2265669	+	187.225	-0.57559	0.223997	-2.56964	0.0101805	0.0297077
SL1344_RS16950	SL1344_3255	pnp	polynucleotide phosphorylase	NC_016810.1	3469952	3472087	-	9029.47	0.272539	0.10614	2.56774	0.0102363	0.0298523
SL1344_RS16270	SL1344_3120	hybD	hydrogenase-2 component protein	NC_016810.1	3328996	3329490	-	242.169	-0.491413	0.191405	-2.5674	0.0102465	0.0298635
SL1344_RS08205	SL1344_1577	ldhA	D-lactate dehydrogenase	NC_016810.1	1696882	1697871	+	2530.41	-0.618639	0.241065	-2.56628	0.0102797	0.0299415
SL1344_RS09680	SL1344_1868	ftnA	ferritin	NC_016810.1	1986959	1987456	+	1309.31	0.658325	0.256664	2.56493	0.0103196	0.0300393
SL1344_RS07580	SL1344_1454		putative oxidoreductase	NC_016810.1	1558036	1559424	+	166.632	0.424753	0.165615	2.5647	0.0103265	0.0300407
SL1344_RS01870	SL1344_0360		RhtC-like transporter	NC_016810.1	414298	414930	-	327.814	-0.450142	0.17558	-2.56374	0.0103551	0.0301054
SL1344_RS15960	SL1344_3060		GntR family transcriptional regulator	NC_016810.1	3267800	3268549	-	932.028	-0.301758	0.117728	-2.56318	0.0103717	0.030135
SL1344_RS21965	SL1344_4216	nrfD	subunit of nitrite reductase complex	NC_016810.1	4540175	4541131	+	36.5582	-0.717184	0.279987	-2.56149	0.0104224	0.0302635
SL1344_RS11115	SL1344_2140	yehW	putative permease transmembrane component	NC_016810.1	2254963	2255694	-	397.496	-0.739086	0.288697	-2.56008	0.0104649	0.0303682
SL1344_RS12620	SL1344_2421	eutB	ethanolamine ammonia-lyase heavy chain	NC_016810.1	2564967	2566328	-	254.775	-0.609016	0.238113	-2.55767	0.0105376	0.0305467
SL1344_RS16480	SL1344_3161		lipoprotein	NC_016810.1	3370959	3371630	+	3086.13	-0.487143	0.190468	-2.55761	0.0105394	0.0305467
SL1344_RS04540	SL1344_0874	poxB	pyruvate dehydrogenase	NC_016810.1	966644	968362	-	3110.84	-0.89266	0.349128	-2.55682	0.0105633	0.0305972
SL1344_RS13355	SL1344_2569		putative bacteriophage tail protein	NC_016810.1	2750024	2751520	-	227.309	-0.426725	0.167094	-2.5538	0.0106553	0.0308257
SL1344_RS14550	SL1344_2794	proV	glycine betaine%2Fl-proline transport ATP-binding protein	NC_016810.1	2978527	2979729	+	2322.14	0.393376	0.154028	2.55393	0.0106513	0.0308257
SL1344_RS11020	SL1344_2121		putative sugar kinase	NC_016810.1	2236256	2237221	+	239.921	0.346895	0.135872	2.55311	0.0106767	0.0308687
SL1344_RS05690	SL1344_1092	htrB	lipid A biosynthesis lauroyl acyltransferase %28heat shock protein%29	NC_016810.1	1198757	1199677	-	530.769	0.349309	0.136852	2.55245	0.0106968	0.0309077
SL1344_RS16420	SL1344_3149		AraC family transcriptional regulator	NC_016810.1	3360020	3360886	-	885.333	-0.304955	0.119513	-2.55164	0.0107217	0.0309605
SL1344_RS05635	SL1344_1081	csgA	major curlin subunit	NC_016810.1	1187770	1188225	+	153.811	-0.707979	0.27754	-2.55091	0.0107443	0.0310068
SL1344_RS10050	SL1344_1938		bacteriophage tape-measure protein	NC_016810.1	2048956	2050884	-	1355.53	0.293247	0.115048	2.54892	0.0108058	0.0311654
SL1344_RS04480	SL1344_0862		sulfatase	NC_016810.1	955489	956976	+	290.272	-0.369703	0.145144	-2.54715	0.0108608	0.0313047
SL1344_RS02035	SL1344_0392	phoB	phosphate regulon transcriptional regulatory protein PhoB	NC_016810.1	450281	450970	+	880.529	0.467221	0.18347	2.54658	0.0108783	0.031336
SL1344_RS04115	SL1344_0789		hypothetical protein	NC_016810.1	877605	878363	-	403.904	-0.921203	0.361791	-2.54623	0.0108894	0.0313487
SL1344_RS21165	SL1344_4070	argE	acetylornithine deacetylase	NC_016810.1	4359711	4360862	-	2247.65	-0.260705	0.102427	-2.54528	0.0109189	0.0314144
SL1344_RS00435	SL1344_0086	yabF	putative NAD%28P%29H oxidoreductase	NC_016810.1	98258	98788	+	195.706	-0.871648	0.342589	-2.5443	0.0109498	0.0314839
SL1344_RS04525	SL1344_0871		putative oxidoreductase	NC_016810.1	963051	964064	-	516.495	0.423446	0.166453	2.54393	0.0109612	0.0314911
SL1344_RS19010	SL1344_3654		hypothetical protein	NC_016810.1	3900964	3901326	+	386.693	-0.385635	0.151599	-2.54379	0.0109656	0.0314911
SL1344_RS04280	SL1344_0822	moeA	molybdopterin biosynthesis MoeA protein	NC_016810.1	914972	916207	-	746.021	0.281921	0.110957	2.54081	0.0110597	0.0317326
SL1344_RS06620	SL1344_1266	rfc	O-antigen polymerase	NC_016810.1	1366940	1368163	-	496.238	0.322454	0.126916	2.5407	0.0110632	0.0317326
SL1344_RS01600	SL1344_0308	yafK	hypothetical protein	NC_016810.1	356288	357028	-	343.984	0.45009	0.17722	2.53972	0.0110941	0.0317856
SL1344_RS13555	SL1344_2603	rseA	sigma-E factor negative regulatory protein	NC_016810.1	2779159	2779809	-	2741.74	-0.412891	0.162575	-2.53969	0.0110952	0.0317856
SL1344_RS15165	SL1344_2910	ftsB	Cell division protein ftsB-like protein	NC_016810.1	3094035	3094346	-	473.656	0.462566	0.182168	2.53922	0.0111099	0.0318083
SL1344_RS02155	SL1344_0415		putative oxidoreductase	NC_016810.1	473085	474059	-	1651.77	-0.884392	0.348384	-2.53856	0.011131	0.0318493
SL1344_RS14965	SL1344_2870	spaO	surface presentation of antigens protein %28associated with type III secretion and virulence%29	NC_016810.1	3056911	3057822	-	15406	0.538801	0.212589	2.53448	0.0112616	0.0322033
SL1344_RS21580	SL1344_4139		membrane protein	NC_016810.1	4445735	4447282	-	281.367	0.346717	0.136933	2.53203	0.0113405	0.0324094
SL1344_RS23145	SL1344_4442		transcriptional activator	NC_016810.1	4785649	4786557	-	152.857	-0.802934	0.317143	-2.53177	0.0113487	0.0324131
SL1344_RS05300	SL1344_1019		hypothetical protein	NC_016810.1	1126693	1127010	-	957.663	-0.446253	0.176367	-2.53025	0.0113982	0.0325187
SL1344_RS05895	SL1344_1132	fabG	3-oxoacyl-ACP reductase	NC_016810.1	1235365	1236099	+	4874.95	0.253423	0.100159	2.53021	0.0113995	0.0325187
SL1344_RS08255	SL1344_1585		hypothetical protein	NC_016810.1	1704162	1705097	+	537.194	0.355482	0.140554	2.52915	0.0114338	0.0325769
SL1344_RS11430	SL1344_2202		hypothetical protein	NC_016810.1	2324542	2325162	-	410.597	0.323064	0.127727	2.52932	0.0114283	0.0325769
SL1344_RS00455	SL1344_0090	apaG	CorD protein	NC_016810.1	102286	102663	-	737.241	-0.396984	0.157148	-2.52619	0.0115309	0.0328336
SL1344_RS09650	SL1344_1863	otsB	trehalose phosphatase	NC_016810.1	1982263	1983066	-	2157.07	-0.90706	0.359144	-2.52562	0.0115495	0.0328471
SL1344_RS14745	SL1344_2827	hycG	formate hydrogenlyase subunit 7	NC_016810.1	3015151	3015918	-	35.5568	0.748588	0.296382	2.52576	0.011545	0.0328471
SL1344_RS00450	SL1344_0089	apaH	bis%285%27-nucleosyl%29-tetraphosphatase	NC_016810.1	101427	102275	-	1249.64	-0.415449	0.164795	-2.52101	0.0117018	0.0332601
SL1344_RS00660	SL1344_0130	ddl	D-alanine--D-alanine ligase	NC_016810.1	152614	153534	+	2924.01	0.421818	0.167367	2.52031	0.0117251	0.0333061
SL1344_RS12970	SL1344_2492		dimethyl sulfoxide reductase	NC_016810.1	2660629	2663007	-	129.5	-0.460556	0.18279	-2.51959	0.0117493	0.0333547
SL1344_RS23540	SL1344_4516	creC	two-component sensor kinase	NC_016810.1	4865502	4866926	+	184.495	0.386697	0.153497	2.51925	0.0117605	0.0333664
SL1344_RS16105	SL1344_3089	speC	ornithine decarboxylase%2C constitutive	NC_016810.1	3293476	3295611	-	402.666	0.387481	0.153945	2.51701	0.0118355	0.0335324
SL1344_RS22415	SL1344_4299	purA	adenylosuccinate synthetase	NC_016810.1	4629676	4630974	+	5088.93	0.340859	0.13543	2.51687	0.0118404	0.0335324
SL1344_RS22870	SL1344_4388		hypothetical protein	NC_016810.1	4723095	4723541	-	518.54	-0.32673	0.129795	-2.51728	0.0118266	0.0335324
SL1344_RS04665	SL1344_0898	ftsK	cell division protein FtsK	NC_016810.1	993908	997993	+	6784.06	0.308273	0.122573	2.51503	0.0119023	0.0336874
SL1344_RS19760	SL1344_3805	dnaA	chromosomal replication initiator protein	NC_016810.1	4064938	4066338	-	1750.43	0.240803	0.0958126	2.51327	0.0119616	0.033835
SL1344_RS17815	SL1344_3418		hypothetical protein	NC_016810.1	3624968	3625354	-	236.965	0.458577	0.182482	2.513	0.0119711	0.0338414
SL1344_RS01825	SL1344_0351		putative metabolite transport protein	NC_016810.1	401375	402628	+	384.034	-0.811746	0.323056	-2.51271	0.0119808	0.0338415
SL1344_RS24480	SL1344_P2_0055	exc	surface exclusion protein	NC_017718.1	43906	44568	-	2128.73	-0.296503	0.118008	-2.51257	0.0119855	0.0338415
SL1344_RS19970	SL1344_3846		hypothetical protein	NC_016810.1	4109061	4110557	-	1515.17	-0.362909	0.144461	-2.51216	0.0119993	0.0338601
SL1344_RS20675	SL1344_3971	yihW	DeoR family transcriptional regulator	NC_016810.1	4257193	4257996	+	913.396	-0.472813	0.188263	-2.51144	0.0120238	0.0339089
SL1344_RS15760	SL1344_3023		hypothetical protein	NC_016810.1	3227122	3227388	-	419.575	-0.298302	0.118877	-2.50934	0.0120958	0.0340712
SL1344_RS18360	SL1344_3528	livM	high-affinity branched-chain amino acid transport system permease	NC_016810.1	3751455	3752732	-	155.819	-0.543606	0.216619	-2.5095	0.0120903	0.0340712
SL1344_RS11125	SL1344_2142	yehY	putative permease transmembrane component	NC_016810.1	2256618	2257787	-	1469.16	-0.813555	0.324638	-2.50604	0.0122093	0.0343497
SL1344_RS18090	SL1344_3473	feoB	ferrous iron transport protein B	NC_016810.1	3685658	3687976	+	2660.44	-0.714954	0.285276	-2.50618	0.0122043	0.0343497
SL1344_RS05755	SL1344_1105		hypothetical protein	NC_016810.1	1209268	1209915	+	961.738	-0.312067	0.124599	-2.50457	0.0122602	0.0344721
SL1344_RS10910	SL1344_2099	udk	uridine kinase	NC_016810.1	2205274	2205915	-	388.579	0.402926	0.160896	2.50426	0.0122709	0.0344818
SL1344_RS16155	SL1344_3097		arylsulfatase regulator	NC_016810.1	3303097	3304281	-	130.103	-0.676498	0.270584	-2.50014	0.0124145	0.0348643
SL1344_RS01165	SL1344_0231	rnhB	ribonuclease HII	NC_016810.1	268924	269520	+	428.03	0.334093	0.133714	2.49857	0.0124697	0.0349985
SL1344_RS14895	SL1344_2857	iagB	cell invasion protein	NC_016810.1	3044111	3044593	+	5856.27	0.35662	0.142753	2.49817	0.0124837	0.0350168
SL1344_RS21890	SL1344_4201	soxS	regulatory protein SoxS	NC_016810.1	4525262	4525585	-	68.3506	0.580269	0.232408	2.49677	0.0125331	0.0351345
SL1344_RS13570	SL1344_2606		hypothetical protein	NC_016810.1	2782448	2783185	-	232.755	0.484319	0.194012	2.49634	0.0125483	0.0351563
SL1344_RS11240	SL1344_2165	mglC	galactoside transport system permease protein MglC	NC_016810.1	2281654	2282664	-	1522.79	-0.528499	0.211814	-2.4951	0.012592	0.0352577
SL1344_RS02945	SL1344_0571		hypothetical protein	NC_016810.1	639166	640284	-	688.382	-1.07266	0.431175	-2.48776	0.012855	0.0359726
SL1344_RS21595	SL1344_4142		bacteriophage tail protein	NC_016810.1	4448898	4449620	-	159.036	-0.472553	0.190247	-2.48389	0.0129955	0.0363443
SL1344_RS15295	SL1344_2937	relA	GTP pyrophosphokinase	NC_016810.1	3124343	3126577	-	4972.43	0.32977	0.132806	2.48309	0.0130249	0.0364047
SL1344_RS08980	SL1344_1727	mltE	membrane-bound lytic murein transglycosylase E	NC_016810.1	1854869	1855480	-	209.242	0.410834	0.1655	2.48238	0.0130507	0.0364527
SL1344_RS13200	SL1344_2538		putative ferredoxin	NC_016810.1	2719407	2719667	+	33.7081	0.959108	0.386395	2.48219	0.0130576	0.0364527
SL1344_RS16050	SL1344_3078		hypothetical protein	NC_016810.1	3283231	3283824	+	506.216	0.289075	0.116528	2.48074	0.0131111	0.0365804
SL1344_RS19745	SL1344_3802	gyrB	DNA gyrase subunit B	NC_016810.1	4060169	4062583	-	3357.13	0.302704	0.122067	2.47981	0.0131451	0.0366537
SL1344_RS01240	SL1344_0246	metQ	putative lipoprotein	NC_016810.1	285514	286329	-	3146.58	-0.224241	0.0904674	-2.4787	0.0131863	0.0367466
SL1344_RS08855	SL1344_1702		putative regulator	NC_016810.1	1828965	1829354	-	57.133	0.576508	0.232734	2.47711	0.0132452	0.0368889
SL1344_RS11700	SL1344_2248	yfaE	putative ferredoxin	NC_016810.1	2382644	2382898	+	554.179	0.405055	0.163573	2.4763	0.0132753	0.036951
SL1344_RS09125	SL1344_1756		hypothetical protein	NC_016810.1	1882446	1884047	+	170.867	-0.89996	0.363693	-2.4745	0.0133421	0.0371149
SL1344_RS10215	SL1344_1967		bacteriophage protein	NC_016810.1	2072244	2072939	+	1314.51	0.359041	0.145137	2.47381	0.0133682	0.0371655
SL1344_RS14825	SL1344_2843	sitC	Iron transport protein%2C inner membrane component	NC_016810.1	3030679	3031539	+	148.979	-0.915427	0.370127	-2.47328	0.0133879	0.0371982
SL1344_RS05590	SL1344_1072	ghrA	putative 2-hydroxyacid dehydrogenase in phoh-csgg intergenic region	NC_016810.1	1181205	1182143	+	1092.44	0.329991	0.133556	2.47081	0.0134806	0.0374096
SL1344_RS14065	SL1344_2702		DNA adenine methylase	NC_016810.1	2883631	2884488	-	46.0702	-0.779393	0.315422	-2.47096	0.0134752	0.0374096
SL1344_RS18115	SL1344_3478		hypothetical protein	NC_016810.1	3690960	3691535	+	1743.55	0.35007	0.141693	2.47062	0.0134878	0.0374096
SL1344_RS13030	SL1344_2504	nifU	NifU-like protein	NC_016810.1	2678839	2679225	-	2013.26	0.448449	0.18156	2.46997	0.0135123	0.0374553
SL1344_RS14185	SL1344_2723			NC_016810.1	2901890	2901979	+	20.1804	-0.91755	0.371661	-2.46878	0.0135573	0.0375582
SL1344_RS08805	SL1344_1692	narZ	respiratory nitrate reductase 1 subunit alpha	NC_016810.1	1815266	1819009	-	217.795	0.652307	0.264637	2.46491	0.0137048	0.0379219
SL1344_RS08900	SL1344_1711	pth	Peptidyl-tRNA hydrolase	NC_016810.1	1837970	1838554	+	418.825	-0.329807	0.1338	-2.46492	0.0137044	0.0379219
SL1344_RS06005	SL1344_1154		ABC transporter	NC_016810.1	1258821	1260020	+	468.864	0.494995	0.200889	2.46403	0.0137386	0.0379707
SL1344_RS10525	SL1344_2021	pduJ	propanediol utilization protein	NC_016810.1	2120759	2121034	+	15.5334	-1.0923	0.443296	-2.46405	0.0137377	0.0379707
SL1344_RS15825	SL1344_3035		hypothetical protein	NC_016810.1	3241702	3242286	-	687.98	0.259951	0.105525	2.46341	0.0137624	0.0380143
SL1344_RS01135	SL1344_0225	yaeT	outer membrane protein	NC_016810.1	262375	264789	+	8806.27	0.246738	0.100205	2.46233	0.0138038	0.0381063
SL1344_RS23965	SL1344_P1_0062	rlgA	putative resolvase	NC_017720.1	56519	57079	+	2659.23	0.263975	0.10741	2.45764	0.0139855	0.0385852
SL1344_RS09555	SL1344_1845		penicillin-binding protein	NC_016810.1	1962086	1963957	+	56.1778	0.565996	0.230347	2.45715	0.0140045	0.038615
SL1344_RS11245	SL1344_2166	mglA	galactoside transport atp-binding protein mgla	NC_016810.1	2282680	2284200	-	2511.05	-0.507808	0.206735	-2.45632	0.0140368	0.0386814
SL1344_RS21790	SL1344_4181	qor	quinone oxidoreductase	NC_016810.1	4486835	4487818	-	1585.57	-0.745589	0.303587	-2.45593	0.0140519	0.0387003
SL1344_RS22580	SL1344_4332		hypothetical protein	NC_016810.1	4656949	4657611	-	49.2538	0.68108	0.277385	2.45536	0.0140743	0.0387393
SL1344_RS21470	SL1344_4117	metA	homoserine O-succinyltransferase	NC_016810.1	4422130	4423059	+	285.465	-0.34408	0.140151	-2.45507	0.0140858	0.0387482
SL1344_RS01590	SL1344_0306	gmhA	phosphoheptose isomerase	NC_016810.1	354759	355337	+	1422.42	-0.256445	0.104475	-2.45461	0.0141039	0.0387755
SL1344_RS00670	SL1344_0132	ftsA	cell division protein FtsA	NC_016810.1	154363	155625	+	2757.02	0.381181	0.155341	2.45383	0.0141342	0.0388361
SL1344_RS22165	SL1344_4254		Putative acetyltransferase	NC_016810.1	4583430	4583921	+	661.011	0.253371	0.103288	2.45305	0.0141651	0.0388982
SL1344_RS00060	SL1344_0012	dnaK	chaperone protein dnaK	NC_016810.1	11593	13509	+	14103.6	0.568226	0.231782	2.45155	0.0142242	0.0390376
SL1344_RS02775	SL1344_0540	fimH	FimH protein	NC_016810.1	608163	609170	+	64.8218	-0.525751	0.214492	-2.45114	0.0142404	0.0390595
SL1344_RS08575	SL1344_1647		hypothetical protein	NC_016810.1	1769645	1769896	+	465.519	-0.388301	0.158466	-2.45038	0.0142707	0.0391198
SL1344_RS10085	SL1344_1945		bacteriophage protein	NC_016810.1	2054744	2055067	-	181.402	0.412983	0.168582	2.44974	0.014296	0.0391662
SL1344_RS13725	SL1344_2633		putative repressor protein	NC_016810.1	2816803	2817648	-	1183.39	0.405171	0.165422	2.44931	0.0143129	0.0391897
SL1344_RS03780	SL1344_0728	tolR	tolR protein	NC_016810.1	813535	813963	+	199.319	0.397513	0.16252	2.44594	0.0144475	0.0395122
SL1344_RS10645	SL1344_2046		putative transcriptional regulator	NC_016810.1	2145186	2146100	-	664.324	-0.654394	0.267527	-2.44609	0.0144417	0.0395122
SL1344_RS18055	SL1344_3466	yhgE	hypothetical protein	NC_016810.1	3675996	3677705	-	307.845	0.420346	0.171956	2.44451	0.0145051	0.0396467
SL1344_RS01935	SL1344_0373		hypothetical protein	NC_016810.1	432212	432520	-	267.544	-0.433332	0.177515	-2.44109	0.0146428	0.0399999
SL1344_RS12610	SL1344_2419	eutL	ethanolamine utilization protein EutL	NC_016810.1	2563383	2564042	-	225.803	-0.489964	0.200733	-2.44088	0.0146516	0.0400006
SL1344_RS21330	SL1344_4094		putative inner membrane protein	NC_016810.1	4395654	4395932	+	32.2033	0.741402	0.303875	2.43983	0.0146943	0.040094
SL1344_RS09545	SL1344_1843		hypothetical protein	NC_016810.1	1959358	1959927	-	147.985	0.43826	0.179681	2.4391	0.014724	0.0401516
SL1344_RS06430	SL1344_1229	ansA	L-Asparaginase I	NC_016810.1	1328651	1329667	-	554.988	0.265938	0.109044	2.43881	0.0147355	0.0401599
SL1344_RS14070	SL1344_2703		bacteriophage protein	NC_016810.1	2884485	2884712	-	8.32418	-1.39797	0.573416	-2.43796	0.0147702	0.0402311
SL1344_RS23175	SL1344_4447		hypothetical protein	NC_016810.1	4791267	4792538	-	444.314	-0.731155	0.299941	-2.43766	0.0147827	0.0402418
SL1344_RS02740	SL1344_0533	ybcI	hypothetical protein	NC_016810.1	601303	601848	-	54.6832	0.719027	0.295332	2.43464	0.0149067	0.0405558
SL1344_RS10510	SL1344_2018	pduE	diol dehydratase small subunit	NC_016810.1	2118037	2118558	+	9.80847	-1.24016	0.509456	-2.43428	0.0149216	0.0405729
SL1344_RS04220	SL1344_0809	ybiP	hypothetical protein	NC_016810.1	899373	900953	-	73.5475	0.53471	0.219786	2.43286	0.01498	0.0407081
SL1344_RS06680	SL1344_1278		hypothetical protein	NC_016810.1	1379651	1380364	+	603.72	0.400506	0.164808	2.43014	0.015093	0.0409916
SL1344_RS14565	SL1344_2797		putative transmembrane transport protein	NC_016810.1	2982016	2983200	+	82.4721	0.488058	0.200941	2.42886	0.0151464	0.0411129
SL1344_RS07285	SL1344_1396		hypothetical protein	NC_016810.1	1496053	1497561	-	5731.42	-0.523227	0.215598	-2.42686	0.01523	0.0412922
SL1344_RS09535	SL1344_1841		hypothetical protein	NC_016810.1	1957385	1958356	+	535.962	0.264126	0.108828	2.42701	0.0152239	0.0412922
SL1344_RS20175	SL1344_3881	rffG	UDP-N-acetylglucosamine epimerase %28UDP-GlcNAc-2-epimerase%29	NC_016810.1	4153224	4154291	+	1463.4	0.254474	0.104916	2.42552	0.0152866	0.0414217
SL1344_RS08060	SL1344_1547		putative ribulose-5-phosphate 3-epimerase	NC_016810.1	1662772	1663404	+	159.84	-0.437947	0.180621	-2.42468	0.0153219	0.0414935
SL1344_RS06550	SL1344_1253	katE	catalase HPII	NC_016810.1	1353967	1356219	-	19082.9	-0.891938	0.367942	-2.42413	0.0153452	0.0415088
SL1344_RS12210	SL1344_2349		hypothetical protein	NC_016810.1	2489764	2490039	-	171.831	0.389749	0.160777	2.42416	0.0153438	0.0415088
SL1344_RS03790	SL1344_0730	tolB	tolB protein	NC_016810.1	815375	816667	+	4299.63	0.264431	0.10912	2.42331	0.0153799	0.0415787
SL1344_RS06880	SL1344_1319	ttrB	tetrathionate reductase subunit B	NC_016810.1	1427285	1428019	-	7.76433	-1.43649	0.593338	-2.42103	0.0154765	0.0418159
SL1344_RS11655	SL1344_2239	rcsB	regulator of capsule synthesis B component	NC_016810.1	2367710	2368360	+	2092.32	0.271335	0.112151	2.41937	0.0155473	0.0419831
SL1344_RS15410	SL1344_2959	fucR	l-fucose operon activator	NC_016810.1	3153458	3154168	+	320.954	-0.366611	0.151732	-2.41618	0.0156844	0.0423289
SL1344_RS19440	SL1344_3741	nepI		NC_016810.1	3998699	3999891	-	62.823	0.872151	0.36122	2.41446	0.0157585	0.0425046
SL1344_RS13705	SL1344_2629		hypothetical protein	NC_016810.1	2813398	2813916	+	72.4702	0.572025	0.237044	2.41316	0.015815	0.0426324
SL1344_RS12840	SL1344_2465	ppx	exopolyphosphatase	NC_016810.1	2614724	2616265	+	1761.01	-0.334449	0.13871	-2.41113	0.015903	0.0427961
SL1344_RS15195	SL1344_2916		hypothetical protein	NC_016810.1	3100256	3100549	-	62.2353	0.574993	0.238468	2.4112	0.0159003	0.0427961
SL1344_RS22140	SL1344_4249		hypothetical protein	NC_016810.1	4580940	4581155	-	1484.24	0.69372	0.287684	2.41139	0.0158916	0.0427961
SL1344_RS10950	SL1344_2107	baeS	putative two-component system sensor kinase	NC_016810.1	2220853	2222256	+	218.792	0.47721	0.197946	2.4108	0.0159175	0.0428106
SL1344_RS09055	SL1344_1742	minC	septum site-determining protein minC	NC_016810.1	1868940	1869647	+	2706.01	0.515264	0.214231	2.40518	0.0161644	0.043425
SL1344_RS13215	SL1344_2541	recO	DNA repair protein RecO	NC_016810.1	2720902	2721630	-	266.968	0.389805	0.162065	2.40523	0.0161621	0.043425
SL1344_RS01170	SL1344_0232	dnaE	DNA polymerase III subunit alpha	NC_016810.1	269544	273026	+	2020.29	0.270017	0.112277	2.40493	0.0161755	0.0434302
SL1344_RS22990	SL1344_4412	idnT	gnt-ii system l-idonate transporter %28l-ido transporter%29	NC_016810.1	4746376	4747695	-	175.77	-0.507044	0.21086	-2.40465	0.0161879	0.0434387
SL1344_RS17060	SL1344_3274		hypothetical protein	NC_016810.1	3492823	3493788	-	293.472	0.38436	0.160024	2.40189	0.0163105	0.0437427
SL1344_RS09380	SL1344_1809		putative cation resistance protein	NC_016810.1	1927110	1927484	-	1190.74	-0.337399	0.140641	-2.39901	0.0164395	0.0440635
SL1344_RS20775	SL1344_3991		putative DNA-binding protein	NC_016810.1	4274297	4274845	+	336.247	-0.384993	0.160497	-2.39875	0.0164512	0.0440697
SL1344_RS01745	SL1344_0336		transmembrane regulator	NC_016810.1	385087	385821	+	261.799	0.745036	0.310946	2.39603	0.0165738	0.0443729
SL1344_RS02330	SL1344_0450	ybaE	putative solute-binding protein	NC_016810.1	511917	513617	-	289.879	-0.427877	0.178678	-2.39468	0.0166348	0.0444856
SL1344_RS07045	SL1344_1352	ssaQ	putative type III secretion protein	NC_016810.1	1454560	1455528	+	441.553	0.413009	0.172455	2.39488	0.0166259	0.0444856
SL1344_RS03170	SL1344_0616	pagP	antimicrobial peptide resistance and lipid A acylation protein	NC_016810.1	691655	692215	+	678.389	0.489211	0.204496	2.39228	0.0167442	0.0447274
SL1344_RS22145	SL1344_4250		putative GerE family regulatory protein	NC_016810.1	4581178	4581450	-	1801.14	0.61719	0.257972	2.39247	0.0167355	0.0447274
SL1344_RS04435	SL1344_0853		hypothetical protein	NC_016810.1	946820	947296	+	240.079	0.409341	0.171151	2.3917	0.0167705	0.0447721
SL1344_RS24250	SL1344_P2_0012	cib	colicin Ib protein	NC_017718.1	8294	10174	+	7860.25	-0.693753	0.29014	-2.3911	0.0167979	0.0448198
SL1344_RS20825	SL1344_4000		hypothetical protein	NC_016810.1	4284002	4284673	+	31.9119	-0.680066	0.284467	-2.39067	0.0168177	0.0448472
SL1344_RS13000	SL1344_2498	pepB	Peptidase B	NC_016810.1	2673834	2675117	-	1253.11	0.225067	0.0941985	2.38929	0.0168811	0.0449907
SL1344_RS03120	SL1344_0606	citT	citrate carrier	NC_016810.1	680393	681856	-	81.5092	0.562819	0.235719	2.38767	0.0169555	0.0451634
SL1344_RS22625	SL1344_4341	msrA	peptide methionine sulfoxide reductase	NC_016810.1	4665782	4666420	-	2875.1	-0.345693	0.144813	-2.38716	0.0169791	0.0452007
SL1344_RS04290	SL1344_0824		ABC transporter ATP-binding protein	NC_016810.1	917362	919233	+	1504.37	0.252336	0.105753	2.38608	0.0170289	0.0453078
SL1344_RS17125	SL1344_3287		hypothetical protein	NC_016810.1	3502379	3503365	+	1066.87	0.230797	0.0967593	2.38527	0.0170665	0.045382
SL1344_RS23960	SL1344_P1_0061		putative carbonic anhydrase	NC_017720.1	55572	56312	+	10792	0.368602	0.154589	2.38439	0.0171073	0.0454649
SL1344_RS20995	SL1344_4035	glpK	glycerol kinase	NC_016810.1	4315780	4317288	-	150479	-0.481648	0.202103	-2.38318	0.0171639	0.0455894
SL1344_RS21090	SL1344_4054		hypothetical protein	NC_016810.1	4338215	4339771	+	190.953	0.46833	0.196592	2.38224	0.0172077	0.0456801
SL1344_RS20345	SL1344_3911	pldA	detergent-resistant phospholipase A	NC_016810.1	4183168	4184037	+	1328.9	0.326167	0.136951	2.38163	0.0172362	0.0457298
SL1344_RS22825	SL1344_4379	relB	antitoxin protein	NC_016810.1	4712031	4712273	+	163.867	-0.378096	0.158924	-2.3791	0.017355	0.046019
SL1344_RS17185	SL1344_3299		hypothetical protein	NC_016810.1	3511029	3511682	-	2365.68	-0.405079	0.170341	-2.37805	0.0174046	0.0461247
SL1344_RS23350	SL1344_4482		hypothetical protein	NC_016810.1	4829629	4830693	-	164.298	0.554575	0.233265	2.37745	0.017433	0.0461739
SL1344_RS09520	SL1344_1838		hypothetical protein	NC_016810.1	1955338	1956156	+	317.461	-0.362449	0.152703	-2.37356	0.0176175	0.0466274
SL1344_RS15105	SL1344_2898		DeoR family transcriptional regulator	NC_016810.1	3084385	3085149	+	287.773	-0.325182	0.13701	-2.37342	0.017624	0.0466274
SL1344_RS05020	SL1344_0965	gtgA	putative bacteriophage encoded virulence protein	NC_016810.1	1070502	1071188	-	300.464	0.678128	0.285824	2.37254	0.0176663	0.0467128
SL1344_RS12820	SL1344_2461	upp	uracil phosphoribosyltransferase	NC_016810.1	2609749	2610375	-	1417.43	-0.4101	0.172991	-2.37064	0.0177572	0.0469242
SL1344_RS13080	SL1344_2514		hypothetical protein	NC_016810.1	2688027	2688665	-	198.929	0.419506	0.176973	2.37046	0.0177662	0.0469242
SL1344_RS20170	SL1344_3880	wecC	UDP-ManNAc dehydrogenase	NC_016810.1	4151962	4153224	+	1705.83	0.260829	0.110109	2.36882	0.017845	0.0471059
SL1344_RS14830	SL1344_2844	sitD	Iron transport protein%2C inner membrane component	NC_016810.1	3031530	3032378	+	184.789	-0.884828	0.373797	-2.36714	0.0179264	0.0472677
SL1344_RS22960	SL1344_4406	holC	DNA polymerase III subunit chi	NC_016810.1	4740451	4740894	-	492.752	0.348061	0.147027	2.36733	0.0179171	0.0472677
SL1344_RS16670	SL1344_3198		membrane transport protein	NC_016810.1	3414205	3415449	+	4059.23	-0.687227	0.290434	-2.36621	0.0179714	0.0473599
SL1344_RS08165	SL1344_1569	cybB	cytochrome b561 %28cytochrome b-561%29	NC_016810.1	1686676	1687206	-	468.922	-0.281077	0.118813	-2.36571	0.0179955	0.0473969
SL1344_RS00610	SL1344_0120	mraW	S-adenosyl-methyltransferase	NC_016810.1	140410	141351	+	2072.86	0.34798	0.147205	2.36392	0.0180826	0.0475996
SL1344_RS24185	SL1344_P1_0103		hypothetical protein	NC_017720.1	92687	93130	-	167.883	-0.373936	0.158246	-2.36301	0.0181271	0.0476901
SL1344_RS22760	SL1344_4366		putative endonuclease	NC_016810.1	4700822	4701706	+	217.976	-0.472518	0.200083	-2.36162	0.0181955	0.0478432
SL1344_RS22135	SL1344_4248		bacteriophage protein	NC_016810.1	4580663	4580851	-	794.811	0.817405	0.346312	2.36031	0.0182596	0.0479851
SL1344_RS01610				NC_016810.1	358552	359526	+	197.007	0.360062	0.152619	2.35922	0.0183132	0.0480941
SL1344_RS09250	SL1344_1781		hypothetical protein	NC_016810.1	1908047	1908238	+	100.544	-0.784558	0.332573	-2.35905	0.0183216	0.0480941
SL1344_RS13670	SL1344_2622	rluD	ftsH suppressor protein SfhB	NC_016810.1	2805960	2806940	-	2292.2	0.230579	0.0977595	2.35863	0.0183425	0.0481222
SL1344_RS02165	SL1344_0417	ispA	geranyltranstransferase	NC_016810.1	476002	476901	-	1154.23	0.277386	0.117699	2.35674	0.0184363	0.0483281
SL1344_RS10110				NC_016810.1	2058410	2058592	-	42.929	0.587914	0.249494	2.35643	0.0184518	0.0483281
SL1344_RS15570	SL1344_2987	ygeD	hypothetical protein	NC_016810.1	3188139	3189341	-	442.177	0.408712	0.173442	2.35647	0.0184496	0.0483281
SL1344_RS04210	SL1344_0807	ybiF	hypothetical protein	NC_016810.1	897554	898441	-	181.156	-0.369667	0.156921	-2.35576	0.0184851	0.0483883
SL1344_RS12670	SL1344_2431		putative ethanolamine utilization protein EutQ	NC_016810.1	2575072	2575761	-	105.334	-0.418306	0.177658	-2.35456	0.0185447	0.0485175
SL1344_RS01145	SL1344_0227	lpxD	UDP-3-O-%5B3-hydroxymyristoyl%5D glucosamine N-acyltransferase	NC_016810.1	265401	266426	+	4273.5	0.273611	0.116317	2.35228	0.0186586	0.0487342
SL1344_RS05915	SL1344_1136		hypothetical protein	NC_016810.1	1238754	1239776	+	357.539	0.349144	0.148427	2.3523	0.0186578	0.0487342
SL1344_RS14750	SL1344_2828	hycF	formate hydrogenlyase subunit 6	NC_016810.1	3015918	3016460	-	30.1481	0.759652	0.322937	2.35232	0.0186566	0.0487342
SL1344_RS17585	SL1344_3372		hypothetical protein	NC_016810.1	3597162	3598286	-	472.803	-0.312226	0.132821	-2.35072	0.018737	0.0489117
SL1344_RS19135	SL1344_3680	waaK	lipopolysaccharide 1%2C2-N-acetylglucosaminetransferase	NC_016810.1	3930875	3932020	-	620.334	0.298055	0.126825	2.35012	0.0187671	0.0489632
SL1344_RS06405	SL1344_1224		hypothetical protein	NC_016810.1	1324327	1325211	-	725.512	-0.341044	0.145172	-2.34924	0.018812	0.049053
SL1344_RS22950	SL1344_4404		putative inner membrane protein	NC_016810.1	4736267	4737454	+	138.844	0.698119	0.297339	2.34788	0.0188804	0.049204
SL1344_RS03155	SL1344_0613	dpiB	sensor kinase DpiB	NC_016810.1	687515	689176	+	212.473	-0.463962	0.197688	-2.34695	0.018928	0.0493009
SL1344_RS12220	SL1344_2351	yfcA	hypothetical protein	NC_016810.1	2490620	2491429	-	110.163	0.482569	0.205638	2.34669	0.018941	0.0493074
SL1344_RS11175	SL1344_2152		putative n-hydroxybenzoate hydroxylase	NC_016810.1	2269487	2270680	-	339.692	0.298749	0.127385	2.34524	0.0190147	0.0494718
SL1344_RS19460	SL1344_3746	gatY	fructose-1%2C6-bisphosphate aldolase	NC_016810.1	4001143	4002003	-	95.7407	-0.606204	0.258566	-2.34448	0.0190536	0.0495456
SL1344_RS16035	SL1344_3075		hypothetical protein	NC_016810.1	3281647	3282351	+	385.053	0.300585	0.128269	2.3434	0.019109	0.0496622
SL1344_RS14840	SL1344_2846	sprB	AraC family transcriptional regulator	NC_016810.1	3033543	3034298	-	15692.9	0.634283	0.270822	2.34207	0.0191771	0.0498117
SL1344_RS12940	SL1344_2486	yfgA	putative DNA-binding protein	NC_016810.1	2655117	2656121	-	2139.82	0.21881	0.0934998	2.34022	0.0192725	0.050032
SL1344_RS01480	SL1344_0286A		hypothetical protein	NC_016810.1	336117	336380	+	64.0671	-0.566873	0.242393	-2.33865	0.0193535	0.0502144
SL1344_RS02275	SL1344_0439	yajG	putative lipoprotein	NC_016810.1	499605	500183	-	1037.1	0.335547	0.143542	2.33762	0.0194068	0.0503009
SL1344_RS20065	SL1344_3860	yifB	Putative competence protein %28chelatase%29	NC_016810.1	4128408	4129928	-	82.6575	-0.463816	0.198416	-2.3376	0.0194082	0.0503009
SL1344_RS05325	SL1344_1024		hypothetical protein	NC_016810.1	1130174	1130503	-	389.672	0.383629	0.164135	2.33727	0.019425	0.0503167
SL1344_RS16990	SL1344_3262	argG	argininosuccinate synthetase	NC_016810.1	3479628	3480971	+	427.941	-0.363145	0.155531	-2.33487	0.0195501	0.050613
SL1344_RS01335	SL1344_0259	dnaQ	DNA polymerase III subunit epsilon	NC_016810.1	303384	304124	+	825.939	-0.274056	0.117417	-2.33403	0.0195942	0.0506483
SL1344_RS03995	SL1344_0766	hutC	histidine utilization repressor	NC_016810.1	853301	854026	+	578.531	-0.370753	0.158849	-2.33399	0.0195961	0.0506483
SL1344_RS13445	SL1344_2583		bacteriophage protein	NC_016810.1	2762857	2763105	-	386.944	0.383954	0.164496	2.33412	0.0195894	0.0506483
SL1344_RS12695	SL1344_2436	tal	Transaldolase	NC_016810.1	2580246	2581196	+	2833.04	-0.840727	0.360705	-2.33079	0.0197644	0.0510553
SL1344_RS01320	SL1344_0256	gloB	hydroxyacylglutathione hydrolase	NC_016810.1	301353	302108	-	449.684	-0.307248	0.131875	-2.32984	0.0198146	0.0511287
SL1344_RS05565	SL1344_1070		putative transporter	NC_016810.1	1177964	1179244	+	92.1597	-0.501181	0.215099	-2.33	0.0198059	0.0511287
SL1344_RS02260	SL1344_0436	cyoB	cytochrome o ubiquinol oxidase subunit I	NC_016810.1	494675	496666	-	33951	0.319102	0.136985	2.32947	0.019834	0.0511509
SL1344_RS16935	SL1344_3252		amino acid permease	NC_016810.1	3465492	3466736	-	128.656	0.529956	0.227561	2.32885	0.0198668	0.0512074
SL1344_RS10245	SL1344_1971		bacteriophage protein	NC_016810.1	2075984	2076499	+	97.9115	0.459045	0.197182	2.32803	0.0199107	0.0512925
SL1344_RS07815	SL1344_1499	fdnH	formate dehydrogenase%2C nitrate-inducible%2C iron-sulfur subunit %28formate dehydrogenase-n beta subunit%29 %28fdh-n beta subunit%29 %28anaerobic formate dehydrogenase iron-sulfur subunit%29	NC_016810.1	1606397	1607281	-	244.163	0.788655	0.338885	2.32721	0.0199542	0.0513763
SL1344_RS09645	SL1344_1862	otsA	trehalose-6-phosphate synthase	NC_016810.1	1980867	1982288	-	4243.97	-0.791583	0.340363	-2.3257	0.0200346	0.05151
SL1344_RS13120	SL1344_2522		putative transmembrane transport protein	NC_016810.1	2699867	2701327	+	87.9951	0.449342	0.193214	2.32562	0.020039	0.05151
SL1344_RS22865	SL1344_4387	mgtA	Mg%282%2B%29 transport ATPase%2C P-type	NC_016810.1	4720271	4722979	+	305.419	0.510217	0.219389	2.32562	0.0200387	0.05151
SL1344_RS19480	SL1344_3750		putative phosphoenolpyruvate-dependent sugar phosphotransferase system%2C eiia 2	NC_016810.1	4005261	4005734	-	301.327	-0.432241	0.186139	-2.32214	0.0202252	0.0519319
SL1344_RS19640	SL1344_3782	ccmE1	protoheme transport protein E1	NC_016810.1	4037156	4037635	-	4.80241	-1.88906	0.813457	-2.32226	0.0202189	0.0519319
SL1344_RS07330	SL1344_1405	rstA	putative two-component response regulator	NC_016810.1	1508142	1508873	-	1841.86	0.304661	0.131313	2.32011	0.0203351	0.0521857
SL1344_RS12995	SL1344_2497	sseB	SseB protein	NC_016810.1	2672948	2673724	-	552.706	0.261546	0.112771	2.31927	0.0203805	0.0522736
SL1344_RS01050	SL1344_0208	mtn	MTA%2FSAH nucleosidase	NC_016810.1	242058	242756	-	789.772	0.28878	0.124551	2.31857	0.0204182	0.0523419
SL1344_RS13345	SL1344_2567		bacteriophage protein	NC_016810.1	2748581	2749609	-	373.977	-0.299626	0.129509	-2.31355	0.0206922	0.0530153
SL1344_RS10595	SL1344_2035		hypothetical protein	NC_016810.1	2131363	2131698	-	2259.18	-0.251183	0.108611	-2.31269	0.0207396	0.0531079
SL1344_RS21160	SL1344_4069	ppc	phosphoenolpyruvate carboxylase	NC_016810.1	4356691	4359342	-	3775.02	0.324652	0.140405	2.31226	0.0207634	0.0531398
SL1344_RS11035	SL1344_2124	thiM	hydroxyethylthiazole kinase	NC_016810.1	2238764	2239561	-	214.826	-0.369043	0.159754	-2.31008	0.0208839	0.0534192
SL1344_RS18910	SL1344_3634		hypothetical protein	NC_016810.1	3877964	3878428	+	18.845	-0.882248	0.382776	-2.30487	0.0211739	0.0541315
SL1344_RS22000	SL1344_4223		putative membrane-bound beta-hydroxylase	NC_016810.1	4549144	4550052	-	1417.47	0.443929	0.192749	2.30314	0.0212709	0.0543501
SL1344_RS10045	SL1344_1937		bacteriophage protein	NC_016810.1	2047582	2048922	-	598.837	0.285003	0.12382	2.30175	0.0213492	0.0544915
SL1344_RS20450	SL1344_3932		hypothetical protein	NC_016810.1	4205152	4206621	+	2442.85	0.263701	0.114565	2.30175	0.0213495	0.0544915
SL1344_RS19405	SL1344_3734		putative PTS system protein	NC_016810.1	3990971	3991828	-	119.783	-0.547152	0.237749	-2.30139	0.0213698	0.0545139
SL1344_RS08550	SL1344_1643	ribA	GTP cyclohydrolase II	NC_016810.1	1760962	1761552	+	806.193	0.306263	0.133131	2.30046	0.021422	0.0546173
SL1344_RS22195	SL1344_4260	dipZ	thiol:disulfide interchange protein DsbD	NC_016810.1	4587963	4589666	-	724.968	0.282629	0.122988	2.29803	0.0215603	0.0549402
SL1344_RS10270	SL1344_1976		bacteriophage integrase	NC_016810.1	2078785	2079774	+	182.254	0.359411	0.156526	2.29618	0.0216659	0.0551196
SL1344_RS12845	SL1344_2466		hypothetical protein	NC_016810.1	2616301	2618514	-	353.636	0.379618	0.165313	2.29635	0.0216556	0.0551196
SL1344_RS21500	SL1344_4123	metH	B12-dependent homocysteine-N5-methyltetrahydrofolate transmethylase	NC_016810.1	4429628	4433311	+	1803.77	0.329197	0.143351	2.29644	0.0216508	0.0551196
SL1344_RS10360	SL1344_1990		putative inner membrane protein	NC_016810.1	2092092	2093549	-	138.343	-0.42369	0.184669	-2.29432	0.0217722	0.0553603
SL1344_RS00860	SL1344_0170	gcd	glucose dehydrogenase	NC_016810.1	198216	200606	-	2794.52	-0.481789	0.210331	-2.29062	0.0219854	0.0558721
SL1344_RS03115	SL1344_0605	rna	ribonuclease I	NC_016810.1	679477	680283	-	2577.03	0.372585	0.16288	2.28747	0.0221681	0.0563061
SL1344_RS08985	SL1344_1728	ldcA	hypothetical protein	NC_016810.1	1855651	1856565	+	651.577	-0.395303	0.173231	-2.28195	0.0224924	0.0570989
SL1344_RS04710	SL1344_0906	ycaM	transporter	NC_016810.1	1007541	1008962	+	426.375	-0.314486	0.137834	-2.28163	0.0225113	0.057116
SL1344_RS09195	SL1344_1770		hypothetical protein	NC_016810.1	1894788	1895027	+	1337.47	0.506142	0.221994	2.27998	0.0226089	0.057271
SL1344_RS19095	SL1344_3672		hypothetical protein	NC_016810.1	3921719	3922681	+	634.397	0.308871	0.135459	2.28018	0.0225968	0.057271
SL1344_RS22675	SL1344_4350		putative transcriptional regulator	NC_016810.1	4679122	4679955	+	1025.87	-0.256307	0.112413	-2.28005	0.0226047	0.057271
SL1344_RS16260	SL1344_3118	hypA	hydrogenase-2 component protein	NC_016810.1	3328181	3328522	-	74.3728	-0.61194	0.268472	-2.27934	0.0226467	0.0573359
SL1344_RS23560	SL1344_4520		Outer membrane fimbrial usher protein	NC_016810.1	4870092	4872629	-	142.867	-0.598305	0.262863	-2.27611	0.0228395	0.057793
SL1344_RS12460	SL1344_2390	ligA	DNA ligase	NC_016810.1	2536717	2538732	-	1523.83	0.294904	0.129703	2.27369	0.0229844	0.0581284
SL1344_RS18100	SL1344_3475		hypothetical protein	NC_016810.1	3688460	3689374	+	317.42	-0.304243	0.133966	-2.27104	0.0231446	0.058502
SL1344_RS13265	SL1344_2552		DNA recombinase	NC_016810.1	2732413	2734785	-	171.922	-0.378387	0.166955	-2.2664	0.0234271	0.0591842
SL1344_RS05705	SL1344_1095	yceJ	cytochrome b561	NC_016810.1	1201573	1202145	-	107.508	-0.877421	0.387254	-2.26575	0.0234667	0.0592525
SL1344_RS11285	SL1344_2174		putative hydrolase	NC_016810.1	2291982	2292869	+	30.5715	-0.735352	0.324657	-2.26501	0.0235118	0.0593345
SL1344_RS13915	SL1344_2672		major tail sheath protein	NC_016810.1	2861298	2862470	-	29.3396	0.664335	0.293473	2.2637	0.0235928	0.059507
SL1344_RS03050	SL1344_0592		hypothetical protein	NC_016810.1	665540	666157	-	404.564	-0.369524	0.163277	-2.26317	0.0236254	0.0595572
SL1344_RS06800	SL1344_1303	sufA	hypothetical protein	NC_016810.1	1409167	1409535	+	382.008	-1.11317	0.492052	-2.26231	0.0236784	0.0596589
SL1344_RS08750	SL1344_1683	galU	glucose-1-phosphate uridylyltransferase	NC_016810.1	1804681	1805589	-	5308.73	-0.315386	0.139526	-2.26041	0.0237958	0.0599226
SL1344_RS11925	SL1344_2293	nuoF	NADH dehydrogenase I subunit F	NC_016810.1	2432367	2433704	-	4951.84	0.277516	0.122986	2.25649	0.0240401	0.0605055
SL1344_RS23655				NC_017720.1	6739	6966	+	428.177	-0.413626	0.183583	-2.25307	0.0242548	0.0610132
SL1344_RS07955	SL1344_1527		putative inner membrane protein	NC_016810.1	1643115	1643288	-	35.0738	0.620983	0.275925	2.25056	0.0244137	0.06138
SL1344_RS00260	SL1344_0052	yaaF	putative nucleoside hydrolase %28IUNH family%29	NC_016810.1	60164	61084	+	1445.8	-0.218073	0.0970004	-2.24817	0.0245655	0.0617287
SL1344_RS01570	SL1344_0302	pagN	outer membrane adhesin	NC_016810.1	349371	350090	-	2695.74	0.409517	0.182302	2.24636	0.0246806	0.0619849
SL1344_RS12960	SL1344_2490		putative anaerobic reductase component	NC_016810.1	2659201	2660010	-	28.014	-0.803262	0.357708	-2.24558	0.0247311	0.0620786
SL1344_RS11300	SL1344_2177	lysP	lysine-specific permease	NC_016810.1	2296604	2298073	-	1107.14	-0.30454	0.135694	-2.24431	0.0248121	0.0622487
SL1344_RS01325	SL1344_0257		hypothetical protein	NC_016810.1	302143	302865	+	221.046	-0.409332	0.18244	-2.24365	0.0248547	0.0622993
SL1344_RS17980	SL1344_3451	dam	DNA adenine methylase	NC_016810.1	3660209	3661045	-	603.434	0.251327	0.11202	2.24359	0.0248588	0.0622993
SL1344_RS20240	SL1344_3890	hemY	Porphyrin biosynthetic protein	NC_016810.1	4163467	4164663	-	2044.76	-0.242149	0.10797	-2.24275	0.0249128	0.0624015
SL1344_RS05120	SL1344_0984		bacteriophage minor tail protein	NC_016810.1	1087228	1087923	+	117.833	-0.479395	0.213811	-2.24214	0.0249521	0.0624665
SL1344_RS10840	SL1344_2085	fcl	GDP-fucose synthetase	NC_016810.1	2189351	2190316	-	46.4607	0.70139	0.312907	2.24153	0.0249917	0.0625324
SL1344_RS09530	SL1344_1840		hypothetical protein	NC_016810.1	1956645	1957388	+	723.79	0.252928	0.112905	2.24019	0.0250788	0.0627171
SL1344_RS01055	SL1344_0209	dgt	deoxyguanosinetriphosphate triphosphohydrolase	NC_016810.1	242841	244358	+	565.95	-0.316031	0.141088	-2.23996	0.0250937	0.062721
SL1344_RS02415	SL1344_0467		hypothetical protein	NC_016810.1	527865	528239	-	1467.56	-0.645921	0.288422	-2.2395	0.0251236	0.0627622
SL1344_RS12710	SL1344_2439		hypothetical protein	NC_016810.1	2583637	2584680	-	98.2982	0.517901	0.231399	2.23813	0.0252128	0.0629516
SL1344_RS18980	SL1344_3648	selA	L-seryl-tRNA%28Ser%29 selenium transferase	NC_016810.1	3894008	3895399	-	932.648	-0.272973	0.12219	-2.23401	0.0254823	0.0635909
SL1344_RS02230	SL1344_0430		major facilitator family transporter	NC_016810.1	487841	489205	-	489.393	0.258619	0.115808	2.23316	0.0255382	0.0636292
SL1344_RS04325	SL1344_0831		putative electron transfer flavoprotein %28beta subunit%29	NC_016810.1	925980	926729	+	44.0316	-0.643891	0.288307	-2.23335	0.0255257	0.0636292
SL1344_RS07980	SL1344_1531	ugtL	hypothetical protein	NC_016810.1	1648099	1648497	-	1417.16	0.538202	0.240996	2.23324	0.0255333	0.0636292
SL1344_RS17850	SL1344_3425	yheR	putative oxidoreductase	NC_016810.1	3630498	3631049	-	279.975	0.65946	0.295412	2.23234	0.0255925	0.063697
SL1344_RS23820				NC_017720.1	34252	34542	-	32.1344	-0.7061	0.316299	-2.23238	0.0255896	0.063697
SL1344_RS09600	SL1344_1854	tar	methyl-accepting chemotaxis protein II	NC_016810.1	1972323	1973984	-	23616.9	-0.240485	0.107755	-2.23178	0.0256296	0.0637554
SL1344_RS11090	SL1344_2135		hypothetical protein	NC_016810.1	2250946	2251413	-	241.462	0.355305	0.159355	2.22964	0.0257715	0.0640746
SL1344_RS18475	SL1344_3550		putative ABC-2 type superfamily transport protein	NC_016810.1	3773156	3774280	-	499.046	-0.479875	0.215247	-2.22942	0.0257859	0.0640766
SL1344_RS09005	SL1344_1732		hypothetical protein	NC_016810.1	1861163	1862695	+	3843.08	-0.947361	0.42507	-2.22872	0.0258327	0.064159
SL1344_RS01705	SL1344_0328		putative lysR family transcriptional regulator	NC_016810.1	376141	377106	+	228.748	-0.353121	0.158635	-2.226	0.0260142	0.0645415
SL1344_RS10185	SL1344_1963		bacteriophage protein	NC_016810.1	2068665	2069147	-	149.726	0.371432	0.166857	2.22605	0.0260106	0.0645415
SL1344_RS14135				NC_016810.1	2893728	2893988	-	163.436	-0.432395	0.194282	-2.2256	0.0260409	0.0645737
SL1344_RS00605	SL1344_0119	mraZ	hypothetical protein	NC_016810.1	139950	140408	+	1551.37	0.403592	0.181481	2.22388	0.0261562	0.0648256
SL1344_RS19565	SL1344_3767		hypothetical protein	NC_016810.1	4022113	4023198	-	405.729	-0.291074	0.13104	-2.22126	0.0263332	0.0652299
SL1344_RS19720	SL1344_3797	dgoR	galactonate operon transcriptional repressor	NC_016810.1	4054569	4055258	-	383.32	-0.36365	0.163771	-2.22047	0.0263869	0.0653283
SL1344_RS05595	SL1344_1073		hypothetical protein	NC_016810.1	1182228	1182965	+	1127.49	-0.324466	0.146269	-2.21828	0.0265357	0.0656623
SL1344_RS20685	SL1344_3973	rbn	ribonuclease BN	NC_016810.1	4258780	4259652	+	1153.02	0.282737	0.127503	2.2175	0.0265891	0.0657598
SL1344_RS03870	SL1344_0741		LysR family transcriptional regulator	NC_016810.1	826600	827526	-	69.8472	-0.511386	0.230693	-2.21673	0.0266414	0.0658545
SL1344_RS01485	SL1344_0286C			NC_016810.1	336573	337313	+	255.861	-0.399085	0.180202	-2.21465	0.0267839	0.066172
SL1344_RS17050	SL1344_3272		Penicillin-binding protein %28D-alanyl-D-alanine carboxypeptidase%29	NC_016810.1	3490070	3491503	+	823.416	0.389945	0.176095	2.2144	0.0268014	0.0661804
SL1344_RS11635	SL1344_2235	ada	ADA regulatory protein	NC_016810.1	2360850	2361911	-	332.838	-0.479111	0.216534	-2.21264	0.0269227	0.0664102
SL1344_RS23095	SL1344_4432		hypothetical protein	NC_016810.1	4776906	4777514	+	17.4461	-0.867046	0.391832	-2.2128	0.0269114	0.0664102
SL1344_RS21335	SL1344_4095		hypothetical protein	NC_016810.1	4395938	4396282	-	5.12279	1.65407	0.747696	2.21223	0.026951	0.0664453
SL1344_RS12485	SL1344_2394	ptsH	phosphocarrier protein HPr	NC_016810.1	2542302	2542559	+	7124.11	-0.282685	0.127832	-2.21138	0.0270094	0.0665543
SL1344_RS16995	SL1344_3263		hypothetical protein	NC_016810.1	3481057	3482121	-	315.861	-0.413013	0.18704	-2.20815	0.0272341	0.0670729
SL1344_RS14440	SL1344_2773	csiD	Protein csiD	NC_016810.1	2960417	2961394	+	2442.75	-1.10969	0.502662	-2.20762	0.0272707	0.0671279
SL1344_RS18215	SL1344_3499		dihydrodipicolinate synthase	NC_016810.1	3718352	3719257	+	126.924	-0.434874	0.197008	-2.2074	0.0272862	0.0671309
SL1344_RS10940	SL1344_2105		putative RND family transporter protein	NC_016810.1	2216364	2219444	+	149.925	-0.383487	0.173974	-2.20428	0.0275049	0.0676336
SL1344_RS12085	SL1344_2324	argT	lysine-arginine-ornithine-binding periplasmic protein	NC_016810.1	2463227	2464009	-	1148.31	-1.06388	0.482769	-2.2037	0.0275456	0.0676982
SL1344_RS22485	SL1344_4313		hypothetical protein	NC_016810.1	4642780	4643529	+	572.906	-0.256517	0.116448	-2.20285	0.0276053	0.0678096
SL1344_RS10505	SL1344_2017	pduD	diol dehydratase medium subunit	NC_016810.1	2117348	2118022	+	14.3272	-1.08278	0.491661	-2.2023	0.0276443	0.0678699
SL1344_RS10370				NC_016810.1	2093789	2093951	-	139.401	-0.829012	0.376671	-2.20089	0.0277437	0.0680785
SL1344_RS06630	SL1344_1268	infC	translation initiation factor IF-3	NC_016810.1	1370987	1371529	+	13358.2	0.282683	0.12848	2.20022	0.0277914	0.0680902
SL1344_RS12080	SL1344_2323	hisJ	histidine-binding periplasmic protein	NC_016810.1	2462207	2462989	-	2415.22	-0.539673	0.245238	-2.20061	0.0277638	0.0680902
SL1344_RS24700	SL1344_P3_0004	repA	regulatory protein	NC_017719.1	1988	2827	-	1620.15	0.301619	0.137086	2.20021	0.0277919	0.0680902
SL1344_RS11825	SL1344_2273	pmrD	polymyxin B resistance protein	NC_016810.1	2409034	2409291	-	965.595	0.395736	0.180064	2.19775	0.0279672	0.0684484
SL1344_RS20195	SL1344_3885		putative lipopolysaccharide biosynthesis protein	NC_016810.1	4156340	4157590	+	400.64	0.256035	0.116489	2.19793	0.0279539	0.0684484
SL1344_RS15280	SL1344_2933	mazG	hypothetical protein	NC_016810.1	3122073	3122873	-	629.182	-0.255937	0.116489	-2.19709	0.0280142	0.0685277
SL1344_RS08800	SL1344_1691	narH	respiratory nitrate reductase 1 subunit beta	NC_016810.1	1813734	1815269	-	110.309	0.57417	0.261534	2.19539	0.0281357	0.0687891
SL1344_RS12895	SL1344_2477	ratA	putative exported protein %28RatA%29	NC_016810.1	2639591	2645170	-	739.391	-0.439405	0.200219	-2.19462	0.0281907	0.0688879
SL1344_RS06650	SL1344_1272	pheT	phenylalanyl-tRNA synthetase subunit beta	NC_016810.1	1373530	1375917	+	7575.92	0.179064	0.0816072	2.19422	0.0282196	0.0689226
SL1344_RS15120	SL1344_2901		hypothetical protein	NC_016810.1	3086336	3087763	+	56.9159	0.540831	0.246541	2.19368	0.0282584	0.0689817
SL1344_RS07960	SL1344_1528		putative aldehyde dehydrogenase	NC_016810.1	1643687	1645111	-	2309.07	-0.589574	0.268959	-2.19206	0.0283753	0.0692311
SL1344_RS16455	SL1344_3156		hypothetical protein	NC_016810.1	3366586	3367167	-	554.252	0.370554	0.169127	2.19098	0.0284535	0.0693857
SL1344_RS04335				NC_016810.1	927720	927917	+	21.0725	-0.830533	0.379141	-2.19057	0.0284832	0.0694223
SL1344_RS07850	SL1344_1506		putative regulatory protein	NC_016810.1	1615267	1615845	+	336.875	0.296988	0.135623	2.18981	0.0285381	0.06952
SL1344_RS23520	SL1344_4512	gpmB	phosphoglycerate mutase	NC_016810.1	4862602	4863249	+	1298.09	0.296944	0.135738	2.18763	0.0286968	0.0698705
SL1344_RS13500	SL1344_2593		putative DNA-binding protein	NC_016810.1	2768366	2768833	+	830.278	0.346388	0.15836	2.18735	0.0287173	0.0698842
SL1344_RS16840	SL1344_3233	gatC	PTS system galactitol-specific transporter subunit IIC	NC_016810.1	3449603	3450976	+	123.076	-0.424003	0.193973	-2.18589	0.0288238	0.0701071
SL1344_RS08315				NC_016810.1	1716102	1716440	+	93.8573	0.654939	0.299737	2.18504	0.0288857	0.0702213
SL1344_RS21400	SL1344_4108		hypothetical protein	NC_016810.1	4407263	4407853	+	782.569	-0.29961	0.13718	-2.18406	0.028958	0.0703607
SL1344_RS23860	SL1344_P1_0042		putative inner membrane protein	NC_017720.1	40158	40481	-	90.9388	-0.451468	0.206915	-2.1819	0.029117	0.0707105
SL1344_RS11760	SL1344_2260		putative MR-MLE family protein	NC_016810.1	2395930	2397135	-	386.351	-0.481169	0.220717	-2.18003	0.0292554	0.07101
SL1344_RS03710	SL1344_0716	sdhA	succinate dehydrogenase flavoprotein subunit	NC_016810.1	798133	799899	+	26159.6	0.28901	0.13259	2.17972	0.029278	0.0710282
SL1344_RS05930	SL1344_1139		hypothetical protein	NC_016810.1	1241419	1242216	+	955.93	-0.451144	0.207049	-2.17892	0.0293373	0.0711353
SL1344_RS22640	SL1344_4344		hypothetical protein	NC_016810.1	4672145	4672489	+	1250.5	0.430856	0.19776	2.17869	0.029355	0.0711416
SL1344_RS12315	SL1344_2368		hypothetical protein	NC_016810.1	2511513	2511755	-	161.6	-0.347591	0.159593	-2.17798	0.0294075	0.0712323
SL1344_RS07300	SL1344_1400	fumC	class II fumarate hydratase	NC_016810.1	1500853	1502256	+	4867.23	-0.518611	0.238508	-2.17439	0.0296755	0.0718444
SL1344_RS03160	SL1344_0614	dpiA	transcriptional regulatory protein dpia	NC_016810.1	689145	689825	+	116.529	-0.401394	0.184685	-2.17339	0.0297508	0.0719897
SL1344_RS19700	SL1344_3793	dgoT	d-galactonate transporter	NC_016810.1	4050526	4051818	-	79.6202	-0.462533	0.212946	-2.17207	0.0298505	0.0721937
SL1344_RS01760	SL1344_0339		transmembrane regulator	NC_016810.1	388268	389011	+	527.95	-0.308577	0.142083	-2.17181	0.0298699	0.0722036
SL1344_RS11180	SL1344_2153		glutathione-S-transferase family protein	NC_016810.1	2270695	2271339	-	125.464	0.365307	0.168248	2.17124	0.0299128	0.0722701
SL1344_RS01495	SL1344_0289;pseudo=true	sciY		NC_016810.1	338316	338753	+	5.35855	-1.57125	0.724058	-2.17005	0.0300028	0.0724502
SL1344_RS11445	SL1344_2205	yejM	putative sulfatase	NC_016810.1	2326636	2328396	+	1034.1	0.24112	0.111169	2.16895	0.0300868	0.0726158
SL1344_RS02045	SL1344_0394	brnQ	branched chain amino acid transport system II carrier protein	NC_016810.1	452744	454063	+	1186.18	0.325867	0.150312	2.16793	0.0301637	0.0727641
SL1344_RS03325	SL1344_0647		hypothetical protein	NC_016810.1	720450	721922	+	74.3226	0.46017	0.212659	2.16389	0.0304727	0.0734719
SL1344_RS15480	SL1344_2971	recD	exonuclease V alpha-subunit	NC_016810.1	3165738	3167573	-	494.501	0.309321	0.142971	2.16352	0.0305009	0.0735021
SL1344_RS02015	SL1344_0389	araJ	transmembrane efflux protein	NC_016810.1	444382	445554	-	117.57	0.44948	0.207809	2.16295	0.0305454	0.0735429
SL1344_RS08545	SL1344_1642	pgpB	phosphatidylglycerophosphatase B	NC_016810.1	1760002	1760766	-	548.284	-0.530945	0.245485	-2.16284	0.0305537	0.0735429
SL1344_RS16345	SL1344_3135	metC	beta-cystathionase	NC_016810.1	3341698	3342885	+	594.671	-0.265028	0.122545	-2.16269	0.0305647	0.0735429
SL1344_RS01220	SL1344_0242	cutF	copper homeostasis protein CutF precursor %28lipoprotein nlpE%29	NC_016810.1	281683	282384	+	720.039	-0.306858	0.14202	-2.16068	0.0307204	0.0738797
SL1344_RS14090	SL1344_2706	cII	bacteriophage regulatory protein	NC_016810.1	2885953	2886462	-	22.9926	-0.825007	0.382306	-2.15797	0.0309299	0.0743455
SL1344_RS12020	SL1344_2312		putative sugar phosphotransferase component II B	NC_016810.1	2454050	2454322	-	372.816	-0.466366	0.21619	-2.1572	0.0309897	0.0744513
SL1344_RS17905	SL1344_3436	pabA	para-aminobenzoate synthase%2C glutamine amidotransferase component II	NC_016810.1	3641242	3641805	-	318.97	-0.336068	0.156009	-2.15416	0.0312276	0.0749845
SL1344_RS09690	SL1344_1870	tyrP	tyrosine-specific transport protein	NC_016810.1	1987968	1989179	+	135.1	-0.457415	0.212599	-2.15154	0.0314336	0.0754406
SL1344_RS06750	SL1344_1292	aroD	3-dehydroquinate dehydratase	NC_016810.1	1396470	1397228	-	339.616	-0.311121	0.144644	-2.15095	0.0314802	0.0754755
SL1344_RS18565	SL1344_3568	treF	cytoplasmic trehalase	NC_016810.1	3796899	3798548	+	1756.96	-0.489814	0.227702	-2.15112	0.031467	0.0754755
SL1344_RS08825	SL1344_1696		putative invasin	NC_016810.1	1823575	1824999	-	568.645	0.316042	0.147012	2.14977	0.0315737	0.0756612
SL1344_RS06835	SL1344_1310	lppB	major outer membrane lipoprotein	NC_016810.1	1415909	1416148	-	60.4386	-0.681271	0.317264	-2.14733	0.0317671	0.0760857
SL1344_RS20545	SL1344_3946	yihG	putative acyltransferase	NC_016810.1	4226273	4227181	-	95.3012	0.507623	0.236426	2.14707	0.0317874	0.0760957
SL1344_RS15265	SL1344_2930		hypothetical protein	NC_016810.1	3118020	3118691	-	797.876	-0.280242	0.130578	-2.14617	0.0318597	0.07623
SL1344_RS04370	SL1344_0839	dacC	D-alanyl-D-alanine carboxypeptidase %28penicillin-binding protein 6 precursor%29	NC_016810.1	934758	935960	+	3488.29	-0.512427	0.238792	-2.14591	0.0318799	0.0762395
SL1344_RS01530	SL1344_0296	safB	atypical fimbria chaperone	NC_016810.1	342283	343020	+	99.101	-0.427041	0.199095	-2.14491	0.0319602	0.0763928
SL1344_RS13220	SL1344_2542	era	GTP-binding protein era	NC_016810.1	2721642	2722547	-	1274.79	0.237546	0.110766	2.14457	0.0319875	0.0764192
SL1344_RS23230	SL1344_4458		Mrr restriction system protein	NC_016810.1	4805049	4805963	+	578.046	-0.234159	0.109226	-2.14381	0.0320478	0.0765242
SL1344_RS09970	SL1344_1922		hypothetical protein	NC_016810.1	2034188	2034454	-	24.9404	0.889166	0.415451	2.14024	0.0323351	0.0771712
SL1344_RS01830	SL1344_0352	mod	type III restriction-modification system enzyme %28StyLTI%29 modification methylase	NC_016810.1	402817	404775	+	821.609	0.237718	0.111081	2.14004	0.0323517	0.0771716
SL1344_RS21360	SL1344_4100	thiS	thiamine biosynthesis protein	NC_016810.1	4400255	4400455	-	17.1262	-0.828302	0.387625	-2.13686	0.0326093	0.0777267
SL1344_RS23090	SL1344_4431		hypothetical protein	NC_016810.1	4776160	4776417	-	163.669	-0.411421	0.192544	-2.13676	0.0326175	0.0777267
SL1344_RS01995	SL1344_0385	aroM	AroM protein	NC_016810.1	441345	442022	+	983.337	-0.367944	0.172269	-2.13587	0.0326902	0.0778606
SL1344_RS20140	SL1344_3874	rhlB	putative ATP-dependent RNA helicase	NC_016810.1	4144972	4146237	-	2442.96	0.220608	0.103317	2.13525	0.0327408	0.0779416
SL1344_RS16135	SL1344_3093		hypothetical protein	NC_016810.1	3298878	3299405	-	131.369	-0.412295	0.193459	-2.13118	0.0330745	0.0786963
SL1344_RS23240	SL1344_4460		hypothetical protein	NC_016810.1	4806506	4806808	+	207.739	-0.313785	0.147427	-2.1284	0.0333039	0.079202
SL1344_RS20765	SL1344_3989		hypothetical protein	NC_016810.1	4273214	4273537	-	41.8369	0.597895	0.281263	2.12575	0.033524	0.0796852
SL1344_RS23595	SL1344_4527	lasT	putative RNA methyltransferase	NC_016810.1	4877302	4877988	+	274.517	-0.414813	0.195232	-2.12472	0.0336099	0.0798491
SL1344_RS06555	SL1344_1254	cedA	cell division activator CedA	NC_016810.1	1356584	1356826	+	99.6502	-0.390738	0.183937	-2.1243	0.033645	0.079892
SL1344_RS02615	SL1344_0507		lysR family transcriptional regulator	NC_016810.1	574338	575264	-	133.868	-0.430659	0.202804	-2.12352	0.03371	0.0799822
SL1344_RS20955	SL1344_4027	yneB	putative aldolase	NC_016810.1	4309589	4310464	+	3378.12	-0.627574	0.295546	-2.12344	0.033717	0.0799822
SL1344_RS03030	SL1344_0588	cstA	carbon starvation protein A	NC_016810.1	660762	662867	+	14546	-0.41735	0.19672	-2.12154	0.0338764	0.0802793
SL1344_RS15740	SL1344_3019	dsbC	thiol:disulfide interchange protein	NC_016810.1	3224408	3225121	-	862.825	0.279295	0.131639	2.12167	0.0338658	0.0802793
SL1344_RS14780	SL1344_2834	hypA	hydrogenase nickel incorporation protein HypA	NC_016810.1	3022374	3022730	+	35.5636	-0.599411	0.282614	-2.12095	0.0339261	0.0803566
SL1344_RS06725	SL1344_1287	fixB	putative electron transfer flavoprotein subunit	NC_016810.1	1390406	1391341	-	108.487	0.618303	0.291701	2.11965	0.0340358	0.08056
SL1344_RS10265	SL1344_1975		bacteriophage protein	NC_016810.1	2078556	2078783	+	70.6515	0.538818	0.254217	2.11952	0.0340462	0.08056
SL1344_RS00770	SL1344_0151	pdhR	pyruvate dehydrogenase complex repressor	NC_016810.1	175320	176084	+	722.437	0.437675	0.206621	2.11826	0.0341533	0.0807729
SL1344_RS09785	SL1344_1885	fliA	RNA polymerase sigma transcription factor for flagellar operon	NC_016810.1	2002315	2003034	-	16585.2	-0.380322	0.179623	-2.11733	0.0342315	0.080917
SL1344_RS16875	SL1344_3240		lipoprotein	NC_016810.1	3457049	3457624	+	2232.54	0.448376	0.212174	2.11324	0.0345801	0.0817001
SL1344_RS10710	SL1344_2059	rfbP	undecaprenyl-phosphate galactosephosphotransferase	NC_016810.1	2158646	2160076	-	726.431	-0.250213	0.118448	-2.11242	0.0346503	0.0818247
SL1344_RS21585	SL1344_4140	gtrB	putative phage glycosyl transferase	NC_016810.1	4447282	4448211	-	122.443	0.392581	0.186066	2.1099	0.0348667	0.0822945
SL1344_RS05075	SL1344_0975		bacteriophage protein	NC_016810.1	1080001	1080567	+	37.9696	0.601931	0.285412	2.10899	0.0349451	0.0823994
SL1344_RS17835	SL1344_3422	slyD	FKBP-type peptidyl-prolyl cis-trans isomerase	NC_016810.1	3627797	3628387	-	4640.91	-0.184658	0.0875578	-2.10898	0.0349462	0.0823994
SL1344_RS11920	SL1344_2292	nuoG	NADH dehydrogenase I subunit G	NC_016810.1	2429610	2432336	-	11030.5	0.244665	0.116078	2.10776	0.0350518	0.082607
SL1344_RS18345	SL1344_3525	phd	prevent host death protein	NC_016810.1	3749623	3749844	-	39.7771	-0.54672	0.259494	-2.10687	0.0351289	0.0827473
SL1344_RS00165	SL1344_0033		sulfatase	NC_016810.1	35339	37057	+	132.767	-0.391892	0.186069	-2.10616	0.0351901	0.082807
[truncated: 2,801 more rows]
