# Supplementary material for: Regulatory protein HilD stimulates Salmonella Typhimurium invasiveness by promoting smooth swimming via the methyl-accepting chemotaxis protein McpC
Source: Nat Commun. 2021 Jan 13;12:348. doi: 10.1038/s41467-020-20558-6 (PMC7806825; doi:10.1038/s41467-020-20558-6)
Supplement: Supplementary file 5 — Supplementary Data 2 [file 41467_2020_20558_MOESM5_ESM.xlsx]

## Sheet: Current version
Supplementary Data 2. Ligand Screening by Thermal Shift Assay.
		Tar LBD
		Chemical	Calculated Tm (℃)
		Negative Control	50.21
		L--aspartate 1 mM	54.25
		McpC LBD
Plate	Location	Chemical	Calculated Tm (℃)
PM01	A01	Negative Control	44.66
PM01	A02	L-Arabinose	44.55
PM01	A03	N-Acetyl-D-Glucosamine	44.7
PM01	A04	D-Saccharic acid	44.35
PM01	A05	Succinic acid	44.55
PM01	A06	D-Galactose	44.75
PM01	A07	L-Aspartic acid	44.45
PM01	A08	L-Proline	44.29
PM01	A09	D-Alanine	43.9
PM01	A10	D-Trehalose	43.92
PM01	A11	D-Mannose	44.23
PM01	A12	Dulcitol	44.58
PM01	B01	D-Serine	44.79
PM01	B02	D-Sorbitol	45.05
PM01	B03	Glycerol	44.82
PM01	B04	L-Fucose	44.68
PM01	B05	D-Glucuronic acid	44.72
PM01	B06	D-Gluconic acid	44.65
PM01	B07	DL-a-Glycerol Phosphate	44.58
PM01	B08	D-Xylose	44.19
PM01	B09	L-Lactic acid	44.66
PM01	B10	Formic acid	44.65
PM01	B11	D-Mannitol	44.74
PM01	B12	L-Glutamic acid	44.24
PM01	C01	D-Glucose-6-Phosphate	44.59
PM01	C02	D-Galactonic acid-g-Lactone	44.15
PM01	C03	DL-Malic acid	44.51
PM01	C04	D-Ribose	44.25
PM01	C05	Tween 20	45.51
PM01	C06	L-Rhamnose	44.9
PM01	C07	D-Fructose	44.3
PM01	C08	Acetic acid	45.2
PM01	C09	a-D-Glucose	44.85
PM01	C10	Maltose	44.77
PM01	C11	D-Melibiose	44.73
PM01	C12	Thymidine	44.65
PM01	D01	L-Asparagine	44.36
PM01	D02	D-Aspartic acid	44.19
PM01	D03	D-Glucosaminic acid	43.98
PM01	D04	1,2-Propanediol	44.84
PM01	D05	Tween 40	45.51
PM01	D06	a-Ketoglutaric acid	44.71
PM01	D07	a-Ketobutyric acid	43.93
PM01	D08	a-Methyl-D-Galactoside	44.87
PM01	D09	a-D-Lactose	44.76
PM01	D10	Lactulose	44.89
PM01	D11	Sucrose	44.59
PM01	D12	Uridine	44.59
PM01	E01	L-Glutamine	44
PM01	E02	m-Tartaric acid	44.13
PM01	E03	D-Glucose-1-Phosphate	43.94
PM01	E04	D-Fructose-6-Phosphate	43.91
PM01	E05	Tween 80	45.34
PM01	E06	a-Hydroxyglutaric acid-g-Lactone	45.26
PM01	E07	a-Hydroxybutyric acid	44.62
PM01	E08	b-Methyl-D-Glucoside	44.68
PM01	E09	Adonitol	44.79
PM01	E10	Maltotriose	43.98
PM01	E11	2`-Deoxyadenosine	43.87
PM01	E12	Adenosine	43.75
PM01	F01	Gly-Asp	44.38
PM01	F02	Citric acid	43.97
PM01	F03	m-Inositol	43.95
PM01	F04	D-Threonine	44.03
PM01	F05	Fumaric acid	44.62
PM01	F06	Bromosuccinic acid	44.84
PM01	F07	Propionic acid	44.86
PM01	F08	Mucic acid	43.71
PM01	F09	Glycolic acid	44.6
PM01	F10	Glyoxylic acid	43.51
PM01	F11	D-Cellobiose	44.73
PM01	F12	Inosine	44.44
PM01	G01	Gly-Glu	44.88
PM01	G02	Tricarballylic acid	44.3
PM01	G03	L-Serine	44.68
PM01	G04	L-Threonine	44.04
PM01	G05	L-Alanine	44.84
PM01	G06	Ala-Gly	44.89
PM01	G07	Acetoacetic acid	44.6
PM01	G08	N-Acetyl-D-Mannosamine	44.82
PM01	G09	Mono-Methylsuccinate	45.01
PM01	G10	Methylpyruvate	44.88
PM01	G11	D-Malic acid	43.6
PM01	G12	L-Malic acid	44.28
PM01	H01	Gly-Pro	44.19
PM01	H02	p-Hydroxyphenyl Acetic acid	45.3
PM01	H03	m-Hydroxyphenyl Acetic acid	44.91
PM01	H04	Tyramine	43.89
PM01	H05	D-Psicose	45.03
PM01	H06	L-Lyxose	44.74
PM01	H07	Glucuronamide	44.87
PM01	H08	Pyruvic acid	44.91
PM01	H09	L-Galactonic acid-g-Lactone	44.95
PM01	H10	D-Galacturonic acid	44.35
PM01	H11	Phenylethylamine	43.92
PM01	H12	2-Aminoethanol	44.27
PM02A	A01	Negative Control	44.71
PM02A	A02	Chondroitin Sulfate C	43.95
PM02A	A03	a-Cyclodextrin	44.5
PM02A	A04	b-Cyclodextrin	45.41
PM02A	A05	g-Cyclodextrin	44.68
PM02A	A06	Dextrin	44.05
PM02A	A07	Gelatin	44.52
PM02A	A08	Glycogen	44.83
PM02A	A09	Inulin	43.8
PM02A	A10	Laminarin	43.95
PM02A	A11	Mannan	44.79
PM02A	A12	Pectin	45.04
PM02A	B01	N-Acetyl-D-Galactosamine	44.58
PM02A	B02	N-Acetyl-Neuraminic acid	44.37
PM02A	B03	b-D-Allose	44.25
PM02A	B04	Amygdalin	44.3
PM02A	B05	D-Arabinose	43.59
PM02A	B06	D-Arabitol	44.39
PM02A	B07	L-Arabitol	43.84
PM02A	B08	Arbutin	43.66
PM02A	B09	2-Deoxy-D-Ribose	43.51
PM02A	B10	i-Erythritol	43.68
PM02A	B11	D-Fucose	43.32
PM02A	B12	3-O-b-D-Galactopyranosyl-D-Arabinose	44.55
PM02A	C01	Gentiobiose	44.51
PM02A	C02	L-Glucose	44.37
PM02A	C03	D-Lactitol	44.66
PM02A	C04	D-Melezitose	44.51
PM02A	C05	Maltitol	44.46
PM02A	C06	a-Methyl-D-Glucoside	44.19
PM02A	C07	b-Methyl-D-Galactoside	43.74
PM02A	C08	3-Methylglucose	44.55
PM02A	C09	b-Methyl-D-Glucuronic acid	44.08
PM02A	C10	a-Methyl-D-Mannoside	44.93
PM02A	C11	b-Methyl-D-Xyloside	44.2
PM02A	C12	Palatinose	43.97
PM02A	D01	D-Raffinose	44.39
PM02A	D02	Salicin	44.44
PM02A	D03	Sedoheptulosan	44.31
PM02A	D04	L-Sorbose	44.59
PM02A	D05	Stachyose	44.52
PM02A	D06	D-Tagatose	43.99
PM02A	D07	Turanose	44.15
PM02A	D08	Xylitol	44.27
PM02A	D09	N-Acetyl-D-Glucosaminitol	44.07
PM02A	D10	g-Amino-N-Butyric acid	44.42
PM02A	D11	d-Amino Valeric acid	44.05
PM02A	D12	Butyric acid	44.52
PM02A	E01	Capric acid	42.44
PM02A	E02	Caproic acid	43.31
PM02A	E03	Citraconic acid	43.74
PM02A	E04	Citramalic acid	44.1
PM02A	E05	D-Glucosamine	44.62
PM02A	E06	2-Hydroxybenzoic acid	45.39
PM02A	E07	4-Hydroxybenzoic acid	43.34
PM02A	E08	b-Hydroxybutyric acid	44.6
PM02A	E09	g-Hydroxybutyric acid	44.18
PM02A	E10	a-Keto-Valeric acid	44.27
PM02A	E11	Itaconic acid	44.1
PM02A	E12	5-Keto-D-Gluconic acid	43.9
PM02A	F01	D-Lactic acid Methyl Ester	44.42
PM02A	F02	Malonic acid	43.58
PM02A	F03	Melibionic acid	44.67
PM02A	F04	Oxalic acid	44.26
PM02A	F05	Oxalomalic acid	43.67
PM02A	F06	Quinic acid	44.22
PM02A	F07	D-Ribono-1,4-Lactone	44.4
PM02A	F08	Sebacic acid	44.75
PM02A	F09	Sorbic acid	44.04
PM02A	F10	Succinamic acid	43.65
PM02A	F11	D-Tartaric acid	43.4
PM02A	F12	L-Tartaric acid	43.48
PM02A	G01	Acetamide	43.35
PM02A	G02	L-Alaninamide	44.37
PM02A	G03	N-Acetyl-L-Glutamic acid	43.52
PM02A	G04	L-Arginine	44.18
PM02A	G05	Glycine	44.44
PM02A	G06	L-Histidine	44.73
PM02A	G07	L-Homoserine	44.71
PM02A	G08	Hydroxy-L-Proline	44.16
PM02A	G09	L-Isoleucine	44.34
PM02A	G10	L-Leucine	44.27
PM02A	G11	L-Lysine	43.89
PM02A	G12	L-Methionine	43.49
PM02A	H01	L-Ornithine	44.41
PM02A	H02	L-Phenylalanine	44.52
PM02A	H03	L-Pyroglutamic acid	44.17
PM02A	H04	L-Valine	44.55
PM02A	H05	D,L-Carnitine	44.36
PM02A	H06	sec-Butylamine	43.59
PM02A	H07	D,L-Octopamine	43.87
PM02A	H08	Putrescine	43.68
PM02A	H09	Dihydroxyacetone	44.12
PM02A	H10	2,3-Butanediol	44.18
PM02A	H11	2,3-Butanedione	43.86
PM02A	H12	3-Hydroxy-2-butanone	43.54
PM03B	A01	Negative Control	45.41
PM03B	A02	Ammonia	45.79
PM03B	A03	Nitrite	45.95
PM03B	A04	Nitrate	45.95
PM03B	A05	Urea	46.5
PM03B	A06	Biuret	44.22
PM03B	A07	L-Alanine	45.61
PM03B	A08	L-Arginine	45.35
PM03B	A09	L-Asparagine	45.69
PM03B	A10	L-Aspartic acid	45.36
PM03B	A11	L-Cysteine	43.71
PM03B	A12	L-Glutamic acid	44.76
PM03B	B01	L-Glutamine	45.06
PM03B	B02	Glycine	44.81
PM03B	B03	L-Histidine	44.81
PM03B	B04	L-Isoleucine	44.76
PM03B	B05	L-Leucine	44.8
PM03B	B06	L-Lysine	44.72
PM03B	B07	L-Methionine	44.66
PM03B	B08	L-Phenylalanine	44.78
PM03B	B09	L-Proline	45.07
PM03B	B10	L-Serine	44.79
PM03B	B11	L-Threonine	44.77
PM03B	B12	L-Tryptophan	44.38
PM03B	C01	L-Tyrosine	44.82
PM03B	C02	L-Valine	45.03
PM03B	C03	D-Alanine	44.94
PM03B	C04	D-Asparagine	44.77
PM03B	C05	D-Aspartic acid	44.85
PM03B	C06	D-Glutamic acid	44.95
PM03B	C07	D-Lysine	44.33
PM03B	C08	D-Serine	44.84
PM03B	C09	D-Valine	44.71
PM03B	C10	L-Citrulline	44.76
PM03B	C11	L-Homoserine	44.83
PM03B	C12	L-Ornithine	44.4
PM03B	D01	N-Acetyl-L-Glutamic acid	45.47
PM03B	D02	N-Phthaloyl-L-Glutamic acid	44.9
PM03B	D03	L-Pyroglutamic acid	45
PM03B	D04	Hydroxylamine	45.36
PM03B	D05	Methylamine	45.75
PM03B	D06	N-Amylamine	44.86
PM03B	D07	N-Butylamine	45.32
PM03B	D08	Ethylamine	44.67
PM03B	D09	Ethanolamine	44.35
PM03B	D10	Ethylenediamine	45.07
PM03B	D11	Putrescine	43.99
PM03B	D12	Agmatine	44.06
PM03B	E01	Histamine	45.1
PM03B	E02	b-Phenylethylamine	44.64
PM03B	E03	Tyramine	44.76
PM03B	E04	Acetamide	43.35
PM03B	E05	Formamide	45.64
PM03B	E06	Glucuronamide	45.72
PM03B	E07	DL-Lactamide	45.65
PM03B	E08	D-Glucosamine	45.35
PM03B	E09	D-Galactosamine	45.34
PM03B	E10	D-Mannosamine	44.61
PM03B	E11	N-Acetyl-D-Glucosamine	44.65
PM03B	E12	N-Acetyl-D-Galactosamine	44.59
PM03B	F01	N-Acetyl-D-Mannosamine	45.49
PM03B	F02	Adenine	45.23
PM03B	F03	Adenosine	45.39
PM03B	F04	Cytidine	44.74
PM03B	F05	Cytosine	45.25
PM03B	F06	Guanine	44.71
PM03B	F07	Guanosine	45.45
PM03B	F08	Thymine	45.15
PM03B	F09	Thymidine	45.14
PM03B	F10	Uracil	45.66
PM03B	F11	Uridine	44.44
PM03B	F12	Inosine	44.6
PM03B	G01	Xanthine	44.52
PM03B	G02	Xanthosine	44.32
PM03B	G03	Uric acid	44.38
PM03B	G04	Alloxan	44.34
PM03B	G05	Allantoin	44.2
PM03B	G06	Parabanic acid	44.02
PM03B	G07	DL-a-Amino-N-Butyric acid	44.27
PM03B	G08	g-Amino-N-Butyric acid	43.99
PM03B	G09	e-Amino-N-Caproic acid	44.38
PM03B	G10	DL-a-Amino-Caprylic acid	44.01
PM03B	G11	d-Amino-N-Valeric acid	44.25
PM03B	G12	a-Amino-N-Valeric acid	44.24
PM03B	H01	Ala-Asp	44.97
PM03B	H02	Ala-Gln	45.15
PM03B	H03	Ala-Glu	45.16
PM03B	H04	Ala-Gly	45.19
PM03B	H05	Ala-His	45.26
PM03B	H06	Ala-Leu	45.41
PM03B	H07	Ala-Thr	45.13
PM03B	H08	Gly-Asn	44.47
PM03B	H09	Gly-Gln	45.21
PM03B	H10	Gly-Glu	45.1
PM03B	H11	Gly-Met	45.25
PM03B	H12	Met-Ala	44.86
PM04A	A01	Negative Control	44.23
PM04A	A02	Phosphate	44.11
PM04A	A03	Pyrophosphate	45.08
PM04A	A04	Trimetaphosphate	44.69
PM04A	A05	Tripolyphosphate	44.52
PM04A	A06	Triethyl Phosphate	44.9
PM04A	A07	Hypophosphite	44.15
PM04A	A08	Adenosine 2`-Monophosphate	43.84
PM04A	A09	Adenosine 3`-Monophosphate	44.16
PM04A	A10	Adenosine 5`-Monophosphate	43.89
PM04A	A11	Adenosine 2`,3`-Cyclic Monophosphate	43.9
PM04A	A12	Adenosine 3`,5`-Cyclic Monophosphate	43.91
PM04A	B01	Thiophosphate	44.06
PM04A	B02	Dithiophosphate	43.98
PM04A	B03	DL-a-Glycerol Phosphate	44.35
PM04A	B04	b-Glycerol Phosphate	44.34
PM04A	B05	Carbamyl Phosphate	44.74
PM04A	B06	D-2-Phospho-Glyceric acid	44.08
PM04A	B07	D-3-Phospho-Glyceric acid	44.93
PM04A	B08	Guanosine 2`-Monophosphate	44.04
PM04A	B09	Guanosine 3`-Monophosphate	43.9
PM04A	B10	Guanosine 5`-Monophosphate	43.87
PM04A	B11	Guanosine 2`,3`-Cyclic Monophosphate	43.75
PM04A	B12	Guanosine 3`,5`-Cyclic Monophosphate	43.72
PM04A	C01	Phosphoenol Pyruvate	43.87
PM04A	C02	Phospho-Glycolic acid	43.47
PM04A	C03	D-Glucose-1-Phosphate	43.82
PM04A	C04	D-Glucose-6-Phosphate	43.78
PM04A	C05	2-Deoxy-D-Glucose 6-Phosphate	44.06
PM04A	C06	D-Glucosamine-6-Phosphate	44.09
PM04A	C07	6-Phospho-Gluconic acid	43.6
PM04A	C08	Cytidine 2`-Monophosphate	43.67
PM04A	C09	Cytidine 3`-Monophosphate	45.38
PM04A	C10	Cytidine 5`-Monophosphate	43.66
PM04A	C11	Cytidine 2`,3`-Cyclic Monophosphate	43.67
PM04A	C12	Cytidine 3`,5`-Cyclic Monophosphate	43.31
PM04A	D01	D-Mannose-1-Phosphate	43.76
PM04A	D02	D-Mannose-6-Phosphate	43.63
PM04A	D03	Cysteamine-S-Phosphate	43.59
PM04A	D04	Phospho-L-Arginine	43.51
PM04A	D05	O-Phospho-D-Serine	43.92
PM04A	D06	O-Phospho-L-Serine	43.92
PM04A	D07	O-Phospho-L-Threonine	43.96
PM04A	D08	Uridine 2`-Monophosphate	43.77
PM04A	D09	Uridine 3`-Monophosphate	43.53
PM04A	D10	Uridine 5`-Monophosphate	43.62
PM04A	D11	Uridine 2`,3`-Cyclic Monophosphate	43.55
PM04A	D12	Uridine 3`,5`-Cyclic Monophosphate	43.34
PM04A	E01	O-Phospho-D-Tyrosine	43.74
PM04A	E02	O-Phospho-L-Tyrosine	43.72
PM04A	E03	Phosphocreatine	44.3
PM04A	E04	Phosphoryl Choline	43.7
PM04A	E05	O-Phosphoryl-Ethanolamine	43.89
PM04A	E06	Phosphono Acetic acid	43.99
PM04A	E07	2-Aminoethyl Phosphonic acid	43.62
PM04A	E08	Methylene Diphosphonic acid	43.96
PM04A	E09	Thymidine 3`-Monophosphate	43.61
PM04A	E10	Thymidine 5`-Monophosphate	43.72
PM04A	E11	Inositol Hexaphosphate	43.99
PM04A	E12	Thymidine 3`,5`-Cyclic Monophosphate	43.49
PM04A	F01	Negative Control	43.38
PM04A	F02	Sulfate	43.34
PM04A	F03	Thiosulfate	42.79
PM04A	F04	Tetrathionate	42.67
PM04A	F05	Thiophosphate	43.69
PM04A	F06	Dithiophosphate	43.14
PM04A	F07	L-Cysteine	43.01
PM04A	F08	D-Cysteine	42.85
PM04A	F09	Cys-Gly	42.92
PM04A	F10	L-Cysteic acid	43.06
PM04A	F11	Cysteamine	42.84
PM04A	F12	L-Cysteine Sulfinic acid	43.01
PM04A	G01	N-Acetyl-L-Cysteine	43.66
PM04A	G02	S-Methyl-L-Cysteine	43.67
PM04A	G03	Cystathionine	43.61
PM04A	G04	Lanthionine	43.72
PM04A	G05	Glutathione	43.74
PM04A	G06	DL-Ethionine	43.89
PM04A	G07	L-Methionine	43.86
PM04A	G08	D-Methionine	43.7
PM04A	G09	Gly-Met	43.81
PM04A	G10	N-Acetyl-D,L-Methionine	43.66
PM04A	G11	L-Methionine Sulfoxide	43.59
PM04A	G12	L-Methionine Sulfone	43.9
PM04A	H01	L-Djenkolic acid	44.59
PM04A	H02	Thiourea	44.61
PM04A	H03	1-Thio-b-D-Glucose	44.48
PM04A	H04	DL-Lipoamide	44.37
PM04A	H05	Taurocholic acid	44.21
PM04A	H06	Taurine	44.25
PM04A	H07	Hypotaurine	44.49
PM04A	H08	p-Aminobenzene Sulfonic acid	44.54
PM04A	H09	Butane Sulfonic acid	44.43
PM04A	H10	2-Hydroxyethane Sulfonic acid	44.64
PM04A	H11	Methane Sulfonic acid	44.38
PM04A	H12	Tetramethylene Sulfone	44.3
PM05	A01	Negative Control	44.86
PM05	A02	Positive Control	44.66
PM05	A03	L-Alanine	44.85
PM05	A04	L-Arginine	44.58
PM05	A05	L-Asparagine	44.49
PM05	A06	L-Aspartic acid	44.16
PM05	A07	L-Cysteine	44.26
PM05	A08	L-Glutamic acid	44.25
PM05	A09	Adenosine 3`,5`-Cyclic Monophosphate	44.36
PM05	A10	Adenine	44.09
PM05	A11	Adenosine	44.11
PM05	A12	2`-Deoxyadenosine	44
PM05	B01	L-Glutamine	44.89
PM05	B02	Glycine	43.89
PM05	B03	L-Histidine	44.58
PM05	B04	L-Isoleucine	44.74
PM05	B05	L-Leucine	44.56
PM05	B06	L-Lysine	44.47
PM05	B07	L-Methionine	44.39
PM05	B08	L-Phenylalanine	43.75
PM05	B09	Guanosine 3`,5`-Cyclic Monophosphate	43.64
PM05	B10	Guanine	44.43
PM05	B11	Guanosine	44.54
PM05	B12	2`-Deoxyguanosine	43.72
PM05	C01	L-Proline	44.18
PM05	C02	L-Serine	44.55
PM05	C03	L-Threonine	43.75
PM05	C04	L-Tryptophan	44
PM05	C05	L-Tyrosine	43.9
PM05	C06	L-Valine	43.52
PM05	C07	L-Isoleucine + L-Valine	44.01
PM05	C08	Hydroxy-L-Proline	43.84
PM05	C09	(5) 4-Amino-Imidazole-4(5)-Carboxamide	43.68
PM05	C10	Hypoxanthine	44.01
PM05	C11	Inosine	44.6
PM05	C12	2`-Deoxyinosine	43.91
PM05	D01	L-Ornithine	44.72
PM05	D02	L-Citrulline	43.8
PM05	D03	Chorismic acid	44.45
PM05	D04	(-)Shikimic acid	44.58
PM05	D05	L-Homoserine Lactone	44.51
PM05	D06	D-Alanine	43.99
PM05	D07	D-Aspartic acid	44.44
PM05	D08	D-Glutamic acid	44.76
PM05	D09	DL-Diamino-a,e-Pimelic acid	43.11
PM05	D10	Cytosine	44.27
PM05	D11	Cytidine	43.87
PM05	D12	2`-Deoxycytidine	44.34
PM05	E01	Putrescine	44.14
PM05	E02	Spermidine	41.15
PM05	E03	Spermine	43.82
PM05	E04	Pyridoxine	43.78
PM05	E05	Pyridoxal	43.2
PM05	E06	Pyridoxamine	43.9
PM05	E07	b-Alanine	44.36
PM05	E08	D-Pantothenic acid	43.66
PM05	E09	Orotic acid	42.96
PM05	E10	Uracil	42.7
PM05	E11	Uridine	42.74
PM05	E12	2`-Deoxyuridine	44.36
PM05	F01	Quinolinic acid	43.76
PM05	F02	Nicotinic acid	43.92
PM05	F03	Nicotinamide	43.74
PM05	F04	b-Nicotinamide Adenine Dinucleotide	44.82
PM05	F05	d-Amino-levulinic acid	43.75
PM05	F06	Hematin	43.73
PM05	F07	Deferoxamine	44.36
PM05	F08	a-D-Glucose	42.86
PM05	F09	N-Acetyl-D-Glucosamine	43.62
PM05	F10	Thymine	43.05
PM05	F11	Glutathione	43.58
PM05	F12	Thymidine	44.73
PM05	G01	Oxaloacetic acid	43.83
PM05	G02	D-Biotin	44.55
PM05	G03	Cyanocobalamin	43.58
PM05	G04	p-Amino-Benzoic acid	43.7
PM05	G05	Folic acid	43.79
PM05	G06	Inosine + Thiamine	43.13
PM05	G07	Thiamine	43.48
PM05	G08	Thiamine Pyrophosphate	43.68
PM05	G09	Riboflavin	43.58
PM05	G10	Pyrrolo-Quinoline Quinone	43.01
PM05	G11	Menadione	42.62
PM05	G12	m-Inositol	44.43
PM05	H01	Butyric acid	43.92
PM05	H02	a-Hydroxybutyric acid	43.66
PM05	H03	a-Ketobutyric acid	43.99
PM05	H04	Caprylic acid	43.9
PM05	H05	DL-Thioctic acid	43.75
PM05	H06	DL-Mevalonic acid Lactone	43.76
PM05	H07	DL-Carnitine	43.73
PM05	H08	Choline	43.13
PM05	H09	Tween 20	43.52
PM05	H10	Tween 40	43.7
PM05	H11	Tween 60	43.67
PM05	H12	Tween 80	43.93
		L-cystine 1 mM in 50 mM HCl	44.45
		50 mM HCl	43.66
		Negative Control	50.21
		L--aspartate 1 mM	54.25
