# Supplementary material for: Regulatory protein HilD stimulates Salmonella Typhimurium invasiveness by promoting smooth swimming via the methyl-accepting chemotaxis protein McpC
Source: Nat Commun. 2021 Jan 13;12:348. doi: 10.1038/s41467-020-20558-6 (PMC7806825; doi:10.1038/s41467-020-20558-6)
Supplement: Supplementary file 7 — Source Data [file 41467_2020_20558_MOESM7_ESM.xlsx]

## Sheet: Figure 1a
% inoculum
WT	ΔSPI-1	ΔhilD	ΔhilA	ΔinvA	ΔsipB	ΔprgI
7.4552	1.61481	2.48036	4.33007	3.63095	3.53768	3.90681
7.38095	2.73721	1.16402	3.25103	2.6936	3.16872	6.75214
7.26	1.59	1.59	3.19	4.14	3.59	4.24
NORMALIZED
WT	ΔSPI-1	ΔhilD	ΔhilA	ΔinvA	ΔsipB	ΔprgI
100	21.6603	33.2702	58.0812	48.7036	47.4525	52.4038
100	37.0848	15.7706	44.0462	36.494	42.9311	91.4806
100	21.9008	21.8579	43.9182	56.952	49.4496	58.4203

## Sheet: Figure 1b
Human Macrophages (left side)
% INOCULUM
donor	1	2	3	2	1	4	4	3	5	4	6	7	5
WT pBAD-null	2.80702	2.92063	0.356229	2.71111	7.42222	1.53535	2.13333	1.83333	0.933333	1.81197	2.73684	2.48309	3.11111
Dspi1 pBAD-null	0.305958	0.247222	0.0325477	0.172531	0.431624	0.126496	0.13873	0.282051	0.161111	0.18107	0.116049	0.342593	0.224966
Dspi1 pBAD-hilD	1.66166	2.32407	0.308557	0.906318	1.75694	1.48148	1.2963	2.39316	1.10256	0.980843	0.848485	0.943639	1.71429
NORMALIZED
donor	1	2	3	2	1	4	4	3	5	4	6	7	5
WT pBAD-null	100	100	100	100	100	100	100	100	100	100	100	100	100
Dspi1 pBAD-null	10.8998	8.46467	9.13674	6.36384	5.81529	8.23887	6.50298	15.3846	17.2619	9.99301	4.24027	13.797	7.23104
Dspi1 pBAD-hilD	59.1967	79.5743	86.6176	33.4298	23.6714	96.4912	60.7639	130.536	118.132	54.1314	31.0023	38.0026	55.102
FINAL NORMALIZED DATA BY DONOR
donor	1	2	3	4	5	6	7
WT pBAD-null	100	100	100	100	100	100	100
Dspi1 pBAD-null	8.35753	7.41426	12.2607	8.24495	12.2465	4.24027	13.797
Dspi1 pBAD-hilD	41.4341	56.502	108.577	70.4622	86.617	31.0023	38.0026
C2Bbe1 cells (right side)
% INOCULUM
WT pBAD-null	0.611111	0.34127	0.372024	0.402414
Dspi1 pBAD-null	0.00595238	0.0049026	0.00934783	0.00310268
Dspi1 pBAD-hilD	0.0248677	0.0298137	0.028341	0.0323129
NORMALIZED
WT pBAD-null	100	100	100	100
Dspi1 pBAD-null	0.974026	1.43658	2.5127	0.771016
Dspi1 pBAD-hilD	4.06926	8.7361	7.61806	8.02976

## Sheet: Figure 1c
Human Macrophages
% INOCULUM
donor	1	2	3	4
WT pBAD-null	2.14286	2.73684	2.48309	3.11111
Dspi1 pBAD-hilD	1.4304	0.848485	0.943639	1.71429
Dspi1/ΔmcpC pBAD-hilD	0.031746	0.0159544	0.0233745	0.0640382
NORMALIZED
donor	1	2	3	4
WT pBAD-null	100	100	100	100
Dspi1 pBAD-hilD	66.7518	31.0023	38.0026	55.102
Dspi1/ΔmcpC pBAD-hilD	1.48148	0.58295	0.941346	2.05837

## Sheet: Figure 1d
HeLa (Left side)						C2Bbe1 (Right side)
% INOCULUM	WT	ΔmcpC	ΔmcpC pmcpC			% INOCULUM	WT	ΔmcpC	ΔmcpC pmcpC	ΔSPI1
	1.58163	0.162946	2.29592				1.39752	0.203704	0.888031	0.00497835
	0.630952	0.145022					0.549451	0.186975	1.07143	0.000765306
	1.35714	0.640394	2.30769				0.85	0.0870536	0.453297	0.00292208
	1.36364	0.183983	1.64021				0.276786	0.14977	0.410053	0.00580357
	1.15385	0.272321	1.6369
	1.56593	0.297619	2.27513
	1.54135	0.688776	1.91964
	1.34039	0.354839	1.78571			NORMALIZED	WT	ΔmcpC	ΔmcpC pmcpC	ΔSPI1
	1.42857	0.299451	2.05357				100	14.5761	63.5435	0.356229
	2.46753	0.42602					100	34.0294	195	0.139286
	0.967742	0.312925	1.57143				100	10.2416	53.329	0.343774
	1.2069	0.389401	1.47059				100	54.1103	148.148	2.09677
	0.857143	0.203297	0.91133
	1.6129	0.130159	0.987395
	1.02381	0.155357
	0.833333	0.156015
	1.30952	0.279412
	0.834879	0.110568	1.4977
	2.6087	0.474286
	1.2963	0.332589
	1.70068	0.1337
	1.60173	0.185714
	0.77381	0.190476
	1.78571	0.14898	1.53061
NORMALIZED	WT	ΔmcpC	ΔmcpC pmcpC
	100	10.3024	145.161
	100	22.9846
	100	47.1869	170.04
	100	13.4921	120.282
	100	23.6012	141.865
	100	19.0058	145.289
	100	44.6864	124.543
	100	26.4728	133.224
	100	20.9615	143.75
	100	17.265
	100	32.3356	162.381
	100	32.2646	121.849
	100	23.7179	106.322
	100	8.06984	61.2185
	100	15.1744
	100	18.7218
	100	21.3369
	100	13.2435	179.391
	100	18.181
	100	25.6569
	100	7.86154
	100	11.5946
	100	24.6154
	100	8.34286	85.7143

## Sheet: Figure 2a and 2b
sequences of reporters

## Sheet: Figure 2c
Time (h)	WT PmcpC-387						DhilD PmcpC-387			hilDD3'UTR PmcpC-387			DfliA PmcpC-387	DflhDC PmcpC-387
0	89	79.3333	33	54.6667	37.6667	64.3333	6.66667	-25	-4	238.333	183.667	161.333	-38	14.6667	9.66667	-22.3333
0.25	60	67	47	57	32	59.6667	14	-4.33333	7.66667	201.667	165	148.667	-17	4.66667	5.33333	-8
0.5	50	54.6667	44.6667	73.3333	43	61.3333	12.6667	-8	0.333333	181.333	136	139.667	-9.66667	-15	-7.66667	-9.33333
0.75	51.3333	52	34.3333	64	42.3333	66	-0.666667	-12.3333	-8.33333	174	137.667	130.667	-5	-14.3333	-13.6667	-14.6667
1	33.6667	40.6667	25	53.3333	35	57	-7.33333	-13.6667	-9	167.333	125.667	130.333	-12.3333	-22.3333	-9.33333	-22
1.25	41.3333	37	21.3333	56	42.6667	55.6667	-10.3333	-18.6667	-10.3333	161.333	124	118	-19.3333	-23	-18	-27.3333
1.5	35.3333	32.3333	19	51.6667	29.6667	49.6667	-14.3333	-17.6667	-19.6667	158.333	123	122.667	-21.6667	-31	-32.6667	-23.3333
1.75	19	19.6667	17.6667	55	28	46.6667	-21	-24.6667	-18	156	104.667	120	-18.3333	-32.3333	-32.3333	-32.3333
2	19.3333	22	12.6667	52.3333	28.3333	52	-18.3333	-21.3333	-12.3333	163.333	129.333	127.667	-31.3333	-39	-40	-35.6667
2.25	29.6667	26.6667	18	58	26	57	-13.3333	-19.3333	-16	213.667	172.333	177.667	-39.3333	-34.6667	-44.6667	-36.3333
2.5	43.3333	29.3333	21.6667	85	39	67	-3.66667	-8.66667	-3.66667	298.333	250.667	273	-41	-33.6667	-38.6667	-37.6667
2.75	74	58.6667	37.6667	135.333	76	97.3333	1.33333	-16.3333	-0.333333	401.333	363.667	378	-37.6667	-19.6667	-34.3333	-38
3	125.333	103.333	91.3333	203.667	125.333	161.667	1.66667	5	5.33333	518.333	479.667	509	-26.6667	-30.6667	-32.6667	-24.3333
3.25	217.333	194.333	171	306	213	256.667	18.6667	14.3333	25.3333	675.333	661.667	686.667	-21	-15.6667	-17.3333	-22.6667
3.5	332.667	305	292.667	440.667	336	399.333	23.6667	26.3333	32.6667	798.333	829.667	857.333	-23.6667	-17.6667	-14.6667	-5.66667
3.75	461.333	457	425.667	594.333	469.333	553.667	34.3333	32.3333	44	931	986	1007.67	-20.3333	-10.6667	-11.3333	-12.3333
4	581.667	597	587.667	715.333	611.333	702	46.6667	42	55.6667	1060.67	1141.67	1163	-9.33333	-3	-8.66667	-5
4.25	702.333	825.333	776.333	843	738.667	852.667	61.3333	51.3333	57.6667	1144.67	1291.33	1294.67	-13.3333	-2.33333	-2.66667	-2
4.5	798	1007	1018	976.333	848.667	984	65	68.3333	67.6667	1258	1420.67	1419.67	-5.33333	2.33333	4.66667	7.66667
4.75	900	1109.67	1161.33	1089.67	966.333	1112.67	72.3333	71.6667	71.6667	1319.33	1571.67	1528	-2	-0.333333	3.33333	16
5	968.667	1175.67	1239	1166.33	1073.33	1240.67	83.3333	80.6667	78.6667	1380	1717.67	1693.67	5.66667	7	9	27
5.25	1079.33	1213.33	1276	1197.33	1163.33	1318.67	81.3333	86.3333	85.6667	1463.33	1772.67	1782.67	8	19.6667	16	23
5.5	1154.67	1232.67	1313.33	1236	1218.33	1373	88.3333	89.3333	81	1500	1778.67	1794	21.6667	19.3333	20.6667	31.3333
5.75	1197.33	1258.33	1322	1235.67	1233.67	1385	88.6667	91	82	1540.67	1814.67	1786	25	25.6667	16	33.6667
6	1212.67	1257	1350	1249	1256.67	1403	98	97	80	1598.67	1812	1818.33	27.6667	36	20.3333	36.3333
6.25	1225.33	1262.33	1341.33	1261.33	1261	1420	102.333	95.6667	91	1600	1815.67	1834.67	30.3333	37.6667	30	40.3333
6.5	1242.67	1261.33	1356.33	1255.33	1275.67	1412.67	93.3333	99.3333	86.6667	1597.33	1805.33	1826.67	30.3333	37	29	44
6.75	1234.33	1249.33	1333.67	1272.67	1261.33	1431.33	98.3333	94.6667	94.3333	1619.33	1828.67	1797.67	38	40	25.3333	35.3333
7	1240.33	1252	1341	1264	1263.33	1419.33	101.333	94.6667	87	1631.33	1788.67	1804	47.3333	49.6667	33.3333	44
7.25	1242	1250.67	1335.33	1269	1264	1425	106.333	101	93	1625	1812	1792.67	41.3333	53.6667	35	48.6667
7.5	1238.67	1259.33	1339.67	1271	1264.67	1420.67	103	100.333	101	1645	1795.33	1772	44	57	47.3333	42.3333
7.75	1238.67	1251	1346.67	1271.33	1262.67	1409.67	101	104	99.3333	1613.67	1782.67	1815	48.3333	53.6667	37.6667	45.3333
8	1239.33	1252.33	1344.67	1269	1267.33	1415.67	109.667	102.333	103.333	1628.67	1787.67	1783	51	60.3333	44.3333	51.3333
8.25	1233.33	1261.67	1338.33	1266	1270.33	1411	108.333	110.333	97	1632	1820.67	1776.33	51	58	40.3333	54.6667
8.5	1234	1243.67	1341	1255.67	1260.67	1401.67	110.333	108.667	100.667	1627.67	1797.33	1795	55.6667	63.6667	33	51.3333
8.75	1233.67	1255.33	1342.67	1254.67	1259.67	1411.33	113.333	115	105	1612.33	1803.67	1800.33	54.6667	60.3333	41.3333	57
9	1237.67	1256.67	1355.67	1269.67	1266.33	1413.67	119	110.667	108.333	1635.67	1818	1813.33	62.6667	69.3333	48.3333	58
9.25	1236.67	1250.67	1338	1284.33	1267	1415	114.333	108	108.333	1637.67	1798.67	1816.33	57.6667	70	44	56.3333
9.5	1236.67	1257	1355	1283.33	1268	1417.67	115	113	109.667	1621	1815.67	1825.67	66	76	50	61
9.75	1231	1248.67	1342	1291.67	1271	1424.33	118.667	112	113.667	1608.67	1839.33	1836.33	56.3333	70.3333	50.6667	61.3333
10	1225.33	1256	1344	1277.33	1278.33	1429.33	117.333	114.333	116.333	1628	1837	1843.33	66	69	54.6667	59.3333
10.25	1230.33	1265.67	1351	1281.33	1276.33	1411.67	125.667	118.667	114.333	1634.67	1867.33	1847.33	70.6667	73.6667	59	66.3333
10.5	1231.67	1271.33	1359.67	1288.67	1285.67	1424.33	123.667	125	112.333	1638.33	1853.33	1853.67	69	76.3333	60	71.3333
10.75	1232.33	1266.33	1366.33	1296	1289.33	1418.33	122.667	125.667	111.333	1639.33	1846	1850.33	68.3333	76	57.6667	74.6667
11	1229.33	1283	1356.67	1296.33	1295.33	1429.67	124	118.667	122.667	1668.67	1855.67	1854.67	73	81.3333	57.3333	78.3333
11.25	1241	1270.33	1356.67	1297.67	1287.33	1435.67	127	124	114.333	1670.33	1850.33	1863	82	82.6667	67.3333	74.6667
11.5	1229.33	1277	1364	1285	1301	1447.33	131.333	124.667	127	1666.67	1854	1843.33	81.6667	83	63.6667	73.6667
11.75	1236.33	1287	1377.67	1308.67	1305	1442.33	130.333	130.333	125.333	1673.67	1871.33	1875	81.3333	84.3333	66	80
12	1240.67	1266.33	1373.33	1313	1292.33	1459.33	127.667	131	129	1702	1845	1864	84	99	68	82.3333

## Sheet: Figure 2d
Time (h)	WT PmcpC-79			DhilD PmcpC-79			hilDD3'UTR PmcpC-79			DfliA PmcpC-79	DflhDC PmcpC-79
0	133	214.667	165	101.333	66.6667	68.3333	311.333	298	236.667	6.33333	35.6667	39.6667	6.66667
0.25	146.333	200.333	159.333	120.333	104.667	66	297.667	321	238	13.3333	49.3333	48.6667	21
0.5	132	189.333	151.667	106	100.667	61.6667	279	294.667	230.333	14.6667	35	42.3333	16.6667
0.75	119.333	171.333	145.333	111	83.6667	56.3333	269.333	270.667	216.667	12	33.3333	32.3333	19.3333
1	117.333	169.333	137.333	89.6667	79.6667	62	252	260	202	10.6667	26.3333	26.6667	11.6667
1.25	116	159	136.667	79.6667	79	57.3333	247.333	253.667	196.667	4	31	25.6667	12.6667
1.5	99.3333	160	133.333	84.6667	79.3333	80	252.667	251	190.667	1.66667	9	11	0.333333
1.75	116.667	172.667	143	106	110.333	124	243.333	257.333	204	1.33333	11.3333	3.33333	-5.66667
2	142	218.667	188.667	188.667	176	198.333	286.333	287	231	-14	1	0.666667	-6.33333
2.25	212.333	300.667	270.667	249	260.667	257.333	358.667	358.667	310.333	-16.3333	3.66667	-7.66667	-3.33333
2.5	279	359	343.333	326	312.667	347.333	481	459.667	437	-18.6667	9.33333	-0.333333	-4.66667
2.75	377.333	438	400.667	408.333	409.667	447.667	593.333	540	619	-20.6667	22.6667	6.66667	1.33333
3	491	581.333	524.333	519.333	526	576.667	719	664.333	794.333	-13	20.6667	6.33333	21.3333
3.25	663.667	789.333	713.333	654.333	675.333	737.667	894.333	842.333	979.667	-4	19.6667	23	30.3333
3.5	910.667	1037.67	959.333	802.667	826.667	885.667	1080.67	1029.67	1215.33	-1	32	34.6667	50
3.75	1150.67	1318.33	1245.33	966.667	971	1047.33	1270.33	1242	1423.67	4.33333	38	42.3333	54.6667
4	1404.33	1606	1542.33	1091	1114.67	1170	1480	1437	1662.33	15.6667	52	53.6667	79.6667
4.25	1607	2028.67	1908	1234	1231.33	1290	1626	1637.33	1876.33	15.6667	55	77.6667	102
4.5	1813.33	2265.33	2332.33	1412.33	1408	1429.67	1751.33	1801.67	2073.33	22.3333	66.3333	98.6667	121.667
4.75	1965.67	2421.67	2533.67	1506	1496.67	1509.33	1906.67	2063.33	2286	30.6667	69.6667	114	137
5	2143.67	2518.33	2671.67	1590.67	1584.67	1591.33	2006.33	2225.67	2600.67	41.3333	80.3333	127.667	162
5.25	2338	2609.67	2752.67	1679	1665	1639.33	2141.33	2298	2705.33	43.6667	103	148.667	178.333
5.5	2469	2667.33	2826.67	1748	1725.33	1677.33	2256.33	2348.67	2803.67	65.6667	117	166.667	198
5.75	2525	2676.33	2883.67	1746.33	1759	1689	2352.33	2370	2817.33	76.3333	133.333	182	205
6	2579	2697	2916	1767.33	1742.33	1693	2378	2379.33	2852.67	86.3333	148.667	189.333	214.333
6.25	2592	2701.67	2917.67	1769.67	1741.67	1681	2429.67	2392.67	2854.67	88.6667	160.667	205	234.667
6.5	2604.67	2708.33	2939.33	1781	1752.67	1678	2445.67	2386.67	2851	100.333	163	213.667	245.667
6.75	2620	2730	2926.33	1782.33	1738.33	1684	2443	2403.67	2828	119.333	174	222.333	247
7	2655	2720.67	2936.67	1763.67	1732	1675.67	2467	2388.33	2853.33	128.333	196	237.667	260.667
7.25	2660.33	2721.33	2944.67	1766.33	1742.67	1669.67	2465.33	2428	2856.67	139	206	250	272
7.5	2657.33	2727	2933	1778.67	1744	1701	2490.67	2407	2858.33	149.667	211	268.667	276
7.75	2661.67	2733	2955	1763	1742.33	1672.33	2476	2406	2870.67	159	221.333	258.333	293
8	2655.33	2743	2965.67	1780.67	1747.67	1680.67	2492	2422.33	2889	159.667	239	271	310
8.25	2672.67	2748.67	2975.33	1770.67	1748.67	1681.33	2479.67	2463.33	2864.33	168	242	279.333	311
8.5	2669.33	2761	2977	1759.33	1738.33	1690.33	2500.33	2447.67	2885.33	182.333	250	285	322.667
8.75	2673.67	2777.67	2976.67	1762	1757.33	1689.67	2502.33	2478	2886	185.333	258.667	300.667	340
9	2708.67	2753.33	2995.33	1767.33	1756.67	1681.33	2518	2483.33	2923	195.333	268.667	301	341.667
9.25	2706	2765.33	2993	1751.67	1736	1680.67	2524.67	2495.67	2941.33	204.667	282	313	342.333
9.5	2672.33	2761	3023	1757	1744	1685	2523.67	2502	2963.33	214.667	280.667	312.333	352.667
9.75	2671.33	2776	3022	1740.33	1729	1684.67	2527	2523.33	2970.67	216	284.667	326.333	362.333
10	2699.33	2789.67	3032.67	1759.33	1733.67	1680	2575	2533.67	2990.67	227	290	331	365.333
10.25	2715.33	2821.67	3035.33	1756.33	1726.33	1687	2604.33	2564.33	3003.67	233	307.667	342.333	375
10.5	2705.33	2803.33	3043.33	1752.33	1724.33	1661.33	2580	2569.33	3018.67	240	316	338.667	377
10.75	2725	2807.33	3051	1725	1731.33	1676	2607.67	2543	3026	246.667	328.667	346.333	384.667
11	2718.67	2830	3050	1766	1744	1686.67	2604.67	2582	3058.33	244.333	324.667	351.333	388.333
11.25	2706	2826	3056	1741.67	1726.33	1687.33	2644.67	2603.33	3055	263	344	361	385
11.5	2725.33	2819.67	3072	1754	1717	1680.67	2646	2569.67	3077.67	261.333	340	361	390
11.75	2742.67	2850.33	3102	1751.33	1746	1693.33	2649	2605.33	3106.67	281	348.667	367.333	399.333
12	2741.67	2832.67	3093.67	1749.67	1740.67	1682.33	2674	2582	3071.67	275	362.667	363	398.667

## Sheet: Figure 2e and 2f
Figure 2e
Figure 2f

## Sheet: Figure 3a
competitive EMSA image

## Sheet: Figure 3b
Time (h)	PmcpC -387 GFP			PmcpC (s70) GFP
0	328	267	377	310.333	718	310.667
0.25	324.667	267	341.333	316	710.333	325
0.5	294.667	243	331.667	305	688.667	384
0.75	285.333	249.333	324.667	289.667	696.333	452.333
1	281	230.667	317.667	324	718.333	546.333
1.25	271	223.333	310	410	774.667	681.333
1.5	261	227.667	310	516.667	917	857.667
1.75	260	257.667	319.333	640.333	1063.33	1065
2	282	345	371.667	833.333	1286	1227.67
2.25	342.333	480	470.667	1021	1476.67	1412.33
2.5	493.667	693.333	644.667	1236.33	1723.33	1630.33
2.75	718.333	1001.33	913	1499	1965.67	1912.67
3	1060.33	1447.67	1298.67	1805.33	2293.67	2268.67
3.25	1549.67	2031.33	1808	2177.33	2748.33	2695.33
3.5	2146.33	2674.33	2419.67	2605.33	3195	3233
3.75	2828.67	3432.67	3098	3091	3749	3856.67
4	3602	4206.33	3836.67	3656	4360.33	4434.33
4.25	4392.33	4969.33	4578	4276.67	5029.67	5043.33
4.5	5187.33	5687.33	5222.67	4853.33	5761	5647
4.75	5892.67	6398.67	5849.33	5442	6536	6180
5	6511.67	7059	6490	5958	7154.33	6687
5.25	7211.33	7863.33	7067.67	6582	7903.67	7284.67
5.5	7822	8508.67	7685.67	7265.67	8618.67	7849.67
5.75	8503	8905	8159	7936	9424.33	8459
6	9027.33	9193.67	8497.67	8515.67	10027.3	8894.67
6.25	9407.67	9641	8864	8922.33	10888.3	9394.67
6.5	9630	9820	9006	9284	11392	9630.33
6.75	9961.67	9905.67	9245	9582	11710.7	10002.3
7	10094.7	10147.3	9372	9956.33	12324.7	10393.3
7.25	10319.7	10137.7	9438.67	10329	12732	10687
7.5	10337.7	10200.7	9475.33	10450.3	13049.3	10803.3
7.75	10483.7	10276.3	9490.67	10661	13326.3	10909.3
8	10500.7	10227	9474.33	10773.7	13429.3	11074.7
8.25	10471.7	10252.3	9505.33	10841	13622.3	11179.7
8.5	10474.7	10294	9557.33	10921.3	13857.7	11265
8.75	10484.7	10295	9561	11001.7	13944	11342
9	10531.3	10321.3	9511	11104	14113	11376.3
9.25	10522.3	10228	9520.67	11160.7	14131.7	11488
9.5	10470.3	10230	9551.67	11191.3	14268.3	11581.3
9.75	10572	10303.3	9504.67	11291	14390	11622
10	10477.3	10251	9527.33	11289.7	14421.7	11711.7
10.25	10501	10245	9476.33	11348	14460.7	11769
10.5	10517.3	10262.3	9514.33	11398.7	14596.7	11807.7
10.75	10476.3	10259.7	9490	11394	14690	11887.7
11	10531.3	10194	9480.33	11392.3	14699.7	11964.3
11.25	10544.7	10195	9472	11495	14721	11989
11.5	10464	10168	9425	11488	14702	12025.7
11.75	10442.7	10192.7	9453.33	11578	14925.7	12129.3
12	10454.7	10232.3	9414.67	11568.3	15001.7	12156.3

[truncated: 25 more sheets: Figure 3c, Figure 3d, Figure 4a, Figure 4b, Figure 4c, Figure 4d summary, Figure 4d Exp 1, Figure 4d Exp 2, Figure 4d Exp 3, Figure 5a, Figure 5b, Figure 6a, Figure 6b summary, Figure 6b Exp 1, Figure 6b Exp 2, Figure 6b Exp 3, Figure 6c summary, Figure 6c Exp 1, Figure 6c Exp 2, Figure 6c Exp 3 …]
